# Supplementary material for: Why axis inversion? Optimizing interactions between users, interfaces, and visual displays in 3D environments
Source: Cogn Res Princ Implic. 2025 Jun 23;10:33. doi: 10.1186/s41235-025-00626-5 (PMC12185817; doi:10.1186/s41235-025-00626-5)
Supplement: Supplementary file 2 — Additional file 2 [file 41235_2025_626_MOESM2_ESM.xlsx]

## Sheet: Raw Q and Avg Expt data
Participant number	Do you invert the y-axis? (Invert = In a 3rd person video-game, when you push the stick that controls the camera up/forward, the 'ground/floor' shows - NOT the 'sky/ceiling')	Do you invert the x-axis? (Invert = In a 3rd person video-game, when you push the stick that controls the camera left, you see what is to the right of your character)	How long have you been playing 3rd person console games (please input only the number of years and no other text; e.g., 12)?	Your age	Handedness?	Gender (what do you identify as)?	Languages spoken (please list all in which you are fluent reading, speaking, and writing)?	Your current console gaming system?	The first 3rd person console game you ever played?	Your favourite all-time 3rd person console game?	Most recent/current 3rd person console game played?	The last time you played this game, did you invert the y-axis?	The last time you played this game, did you invert the x-axis?	What is your scrolling preference on a laptop trackpad?	What is your favourite gaming genre (Pick one)?	Why do you think people invert the y-axis?	How much were you able to control events?	How responsive was the environment to actions that you initiated (or performed)?	How natural did your interactions with the environment seem?	How completely were all of your senses engaged?	How much did the visual aspects of the environment involve you?	How much did the auditory aspects of the environment involve you?	How natural was the mechanism which controlled movement through the environment?	How aware were you of events occurring in the real world around you?	How aware were you of your display and control devices?	How compelling was your sense of objects moving through space?	How inconsistent or disconnected was the information coming from your various senses?	How much did your experiences in the virtual environment seem consistent with your real-world experiences?	Were you able to anticipate what would happen next in response to the actions that you performed?	How completely were you able to actively survey or search the environment using vision?	How well could you identify sounds?	How well could you localize sounds?	How well could you actively survey or search the virtual environment using touch?	How compelling was your sense of moving around inside the virtual environment?	How closely were you able to examine objects?	How well could you examine objects from multiple viewpoints?	How well could you move or manipulate objects in the virtual environment?	How involved were you in the virtual environment experience?	How distracting was the control mechanism?	How much delay did you experience between your actions and expected outcomes?	How quickly did you adjust to the virtual environment experience?	How proficient in moving and interacting with the virtual environment did you feel at the end of the experience?	How much did the visual display quality interfere or distract you from performing assigned tasks or required activities?	How much did the control devices interfere with the performance of assigned tasks or with other activities?	How well could you concentrate on the assigned tasks or required activities rather than on the mechanisms used to perform those tasks or activities?	Did you learn new techniques that enabled you to improve your performance?	Were you involved in the game to the extent that you lost track of time?	Do you ever get extremely involved in projects that are assigned to you by your boss or your instructor, to the exclusion of other tasks?	How easily can you switch your attention from the task in which you are currently involved to a new task?
1	Always	Sometimes	15	29	Right	Female	English;French	gamecube, ps3, ps4	Zelda the Wind Waker	Zelda the Wind Waker	Beyond-two souls	Yes	No	When I scroll up, the page goes up	Role-playing	I think I visualise the control stick as being at the back of my characters neck, like a puppet. so when I go down, its head goes up.	4	5	5	6	5	5	5	3	2	5	3	4	7	3	6	5	3	3	2	2	1	6	3	1	6	7	1	4	5	2	7	6	3
2	Always	Never	23	31	Right	Male	English	Playstation 4, Nintendo Switch plus other older consoles.	Unsure, possibly Ace Combat or Goldeneye	The Legend of Zelda: The Wind Waker	The Last of Us Part II	Yes	No	When I scroll up, the page goes down	Role-playing	Seems the natural thing to do. Mirrors the movement of the head: if you tilt your head back you look up, if you tilt your head forward you look down.	5	5	6	5	7	7	7	3	3	5	2	5	6	7	6	6	2	6	6	6	5	6	2	1	6	6	1	1	6	5	7	5	3
3	Always	Never	11	30	Right	Male	English	PlayStation 4	Psychonauts	Uncharted 2	Ghost of Tsushima	Yes	No	When I scroll up, the page goes up	Role-playing	I attribute my preference to having used a joystick in a flight sim long before I played any shooters or similar games. I think in general the mapping between what you do with the controller and what happens in game space is quite arbitrary and easily primed by association to other vaguely similar controls or inputs.	6	5	6	5	6	5	6	3	4	6	3	5	6	6	4	3	2	6	5	5	4	6	3	2	6	6	2	3	5	6	4	6	3
4	Never	Never	8	18	Right	Male	English	PS4	Call of Duty: Modern Warfare 2	Rocket League	Rocket League	No	No	When I scroll up, the page goes up	Strategy	Maybe because some games have inverted controls? (Usually games based around flight, the only game I can think of that I've played is Mario Kart for very brief sections)	6	5	5	4	6	3	5	2	5	6	3	3	5	7	5	3	1	5	2	4	6	5	3	3	4	4	6	3	6	5	6	2	6
5	Sometimes	Never	15	27	Right	Male	English	PlayStation 4	Tomb raider	Uncharted 4	Watchdogs legion	No	No	When I scroll up, the page goes up	Shooter	Learned to use it early on and so it's autonomous now	6	6	6	4	5	3	6	5	6	5	2	6	6	6	4	5	4	6	6	7	7	6	3	2	7	6	2	5	7	2	3	6	5
6	Always	Never	14	32	Right	Male	English	PS4, Xbox One S	Mario 64	The Last of Us	The Last of Us Part 2	Yes	No	When I scroll up, the page goes up	Action	The camera is your vision. If you move your head back, you look up. If you push your head forward, you look down	6	7	5	4	7	7	7	3	6	6	4	2	7	7	7	7	3	7	6	7	6	6	2	2	7	7	2	3	7	7	7	6	3
7	Never	Never	10	20	Right	Male	English	PS4	Star Wars battlefront 2	Star Wars battlefront 2	Dead by daylight	No	No	When I scroll up, the page goes up	Shooter	It may suit the way they play better	7	7	7	7	7	7	7	3	7	7	1	2	7	7	7	7	7	7	7	7	7	7	1	1	7	7	1	1	7	1	1	7	4
8	Always	Never	12	31	Right	Male	English	PS5	Ape Escape	The Last of Us	Spider-Man: Miles Morales	Yes	No	When I scroll up, the page goes down	Shooter	Linked to past experiences	7	7	7	7	7	6	7	4	2	5	3	5	6	6	5	6	6	6	4	6	6	6	3	2	6	7	2	2	7	3	5	5	5
9	Sometimes	Never	10	21	Right	Male	English	Xbox 1	Simpsons Hit & Run	Star Wars: Bounty Hunter	Grand Theft Auto: Vice City	No	No	When I scroll up, the page goes up	Strategy	To make the game experience more comfortable for the user	7	5	5	5	5	4	5	3	4	6	3	4	6	6	6	6	6	5	4	3	6	6	3	5	5	5	5	4	5	5	7	5	3
10	Sometimes	Sometimes	16	21	Left	Female	English	Xbox one	Tomb Raider 3	Rise Of The Tomb Raider	Outlast	Yes	No	When I scroll up, the page goes down	Adventure	Sometimes it‚Äôs easier to play games that way whilst pressing other buttons on the controller	6	6	6	6	6	6	6	4	5	6	5	4	6	6	6	6	4	6	5	5	4	6	2	2	6	6	3	2	6	6	6	6	5
11	Sometimes	Always	20	32	Right	Female	English	Switch	007 on dreamcast	Baten Kaitos	Pikmin and Animal Crossing	Yes	Yes	When I scroll up, the page goes up	Role-playing	Mostly because when I started playing vide games, they were automatically inverted. Also when playing 3rd person, I'm moving around the character, not as the character.	7	7	7	5	7	1	7	4	5	4	1	5	7	7	2	1	7	7	7	7	7	7	1	4	6	7	1	1	7	4	7	5	5
12	Never	Sometimes	20	27	Right	Male	English;Spanish	Xbox One	Zelda Windwaker	GTA Vice City	Quantum Break	No	No	When I scroll up, the page goes down	Role-playing	I think one of the first games they played inverted the Y - axis and now they're just used to it.	5	6	5	5	5	5	4	2	3	6	2	4	6	7	5	4	3	5	5	6	5	4	2	3	5	6	1	1	6	7	7	5	7
13	Never	Never	24	30	Right	Male	English	Xbox/Stadia/Switch	Mario 64	Assassin's Creed Series	Assassin's Creed: Valhalla	No	No	When I scroll up, the page goes up	Strategy	Whatever they learned to play on that's what they use as it feels the most natural	6	7	7	7	1	1	7	5	1	3	2	5	6	7	6	6	1	6	5	5	4	3	1	1	7	7	1	1	6	1	6	6	6
14	Always	Never	19	35	Right	Male	English	PS4 Pro	Tomb Raider	Red Dead Redemption (first one)	Genshin Impact	Yes	No	When I scroll up, the page goes up	Role-playing	A mix of learned habits and differences in spacial perception	7	6	7	6	6	7	6	2	3	5	6	4	6	6	6	5	6	6	5	5	5	6	2	4	6	6	2	2	6	1	5	3	6
15	Never	Never	20	33	Right	Male	English	Xbox One X	Army Men: Sarge's Heros on N64	Dead Space	Gears of War 5	No	No	When I scroll up, the page goes down	Role-playing	They feel like they care controlling the camera rather than the character.	6	6	7	5	6	6	5	6	2	6	2	4	6	7	7	7	7	7	6	7	7	6	3	1	5	6	2	2	5	6	5	3	7
16	Always	Never	24	34	Right	Male	English	PS4 / PC	Tomb Raider	Horizon: Zero Dawn	No Mans Sky	Yes	No	When I scroll up, the page goes up	Adventure	It makes more sense when you think about moving the 'camera'. In real life, if you have a camera on a tripod, in order to look up you press down on the tripod handle.	7	7	7	6	5	5	6	5	3	5	4	5	6	6	6	5	1	5	5	4	5	5	4	2	5	6	2	4	6	5	4	5	5
17	Never	Never	11	25	Right	Male	English	PC with Controller	Tomb Raider	Assassins Creed / For Honor	Assassins Creed Valhalla	No	No	When I scroll up, the page goes down	Role-playing	Either due to simulator games, e.g. MS Flight Simulator, or because of upbringing, e.g. parents played like that	6	6	7	6	5	6	6	4	4	5	4	6	6	7	5	6	5	6	3	5	5	5	4	2	5	5	5	3	5	4	6	6	5
18	Sometimes	Never	23	30	Right	Male	English	PS5	GoldenEye 007	Horizon Zero Dawn	Marvel's Avengers	No	No	When I scroll up, the page goes up	Shooter	Mental point of reference of where you see yourself in the scene, or of the object you're manipulating. If it's a true third-person point of reference, as in you don't see yourself as the character, inverting the y-axis seems more natural. When controlling something like an airplane you're manipulating a "plane" with an invisible Y up axis, so "pulling back" on the joystick would naturally orient…	7	7	4	5	7	7	5	4	6	7	2	2	6	7	7	7	1	3	4	7	4	5	3	4	6	5	1	3	5	5	4	4	7
19	Always	Sometimes	24	29	Right	Male	English	PS4	Super Mario 64	Rocket League	The Witcher 3: Wild Hunt	Yes	No	When I scroll up, the page goes up	Role-playing	I think it is a habit from early gaming.	6	6	7	6	5	6	5	3	4	5	3	4	6	4	6	7	5	6	5	6	5	5	1	1	7	7	1	1	7	7	7	6	4
20	Always	Never	24	32	Right	Female	English	Computer, ps4, xbox one	Mario 64	Final Fantasy 15	Final Fantasy 7 Remake	Yes	No	When I scroll up, the page goes up	Role-playing	It has to do with how they view their perspective as the player in relation to the character. If they view it as if it were their own eyes in their characters head, up is up. If they view themselves as an outside entity with outside view on the character, it's like a camera where to view up, the camera must go down.	4	6	7	6	7	7	5	4	4	4	4	4	6	7	7	6	2	4	3	6	4	6	4	3	6	3	3	3	4	3	7	5	3
21	Always	Never	25	35	Right	Male	English	PS4	Cant recall exactly - Zelda (N64), plenty of other N64 games, Goldeneye (but this is 1st person)	Metal gear solid V	Metal gear solid V	Yes	No	When I scroll up, the page goes down	Shooter	I suspect it might have something to do with the games I played growing up	6	6	6	5	5	5	6	6	3	5	3	5	6	6	6	6	6	6	6	6	6	6	2	2	6	6	2	2	7	3	6	6	6
22	Always	Never	20	27	Right	Male	English	xbox	Jax and Daxter	Gears of War	Gears of War	Yes	No	When I scroll up, the page goes up	Shooter	In order to look up you tilt your head back. So the way the lever works on the controller is similar to our spinal lever and we instinctively want to replicate it. There is also an additional factor that is "I'm different and this will give me an additional edge because no one else does it."	7	7	7	7	7	7	7	2	7	7	2	6	7	7	7	7	7	7	7	7	7	7	1	1	7	7	1	1	7	7	7	7	3
23	Always	Never	20	34	Right	Male	English;French;Greek	Xbox One X	Halo Combat Evolved	Witcher 3	Code Vein	Yes	No	When I scroll up, the page goes down	Role-playing	Similar movement to using a joystick	6	6	6	5	5	5	6	6	7	6	6	5	6	5	4	4	1	4	3	5	5	5	2	2	5	5	2	2	5	2	2	2	4
24	Never	Never	22	27	Right	Male	English	PC	Tomb Raider	Metal Gear Solid 3	Sekiro	No	No	When I scroll up, the page goes down	Action	Difference in perception between 'playing as the character' and 'playing as the camera'. Non-inverted, up is up, means the character is looking up. Inverted, up is down, means the camera is moving up.	7	7	7	7	7	7	7	3	2	7	4	5	7	7	5	5	3	7	5	4	5	7	3	2	7	6	2	2	6	7	7	4	5
25	Never	Never	20	35	Right	Male	English	PS4 Pro	No idea, maybe GTA 3 on the PS2 but likely something prior to that.	Just Cause 3	Assassin's Creed Origins	No	No	When I scroll up, the page goes down	Shooter	I think it's based on an innate way people percieve the joystick of a controller. If you see it as a literal joystick, I think you are likely to invert. As this is how a physical joystick would work in real life. Whereas if you picture it as a directional pad (like arrows) but with advanced analogue sensitivity, you likely see see up as up and so on. As a gamer from a very young age experiencing …	6	5	6	6	7	7	7	5	5	7	2	5	6	7	6	6	6	7	5	4	5	6	2	3	7	7	3	2	6	3	7	5	4
26	Sometimes	Never	24	31	Right	Male	English	PS5 & Nintendo Switch	Super Mario 64	The Legend of Zelda Ocarina of time	God of War	No	No	When I scroll up, the page goes down	Adventure	I think it comes partially from first exposure to camera controls as a concept at younger ages (if inverted axis' were how you first learnt to play games that is what you will be used to). I also expect that for people who come to games at a later age then their physical experiences may have some impact to what they find easier. I know that manipulating instruments for most keyhole surgery for ex…	6	5	6	5	6	6	7	5	5	5	2	4	7	7	7	7	1	1	5	5	3	4	2	2	6	6	2	2	6	7	6	5	3
27	Always	Never	20	28	Right	Male	English	Playstation 4	Metal Gear Solid	The Last of Us	Red Dead Redemption 2	Yes	No	When I scroll up, the page goes down	Adventure	To control the camera in a way that is similar to controlling a plane or helicopter with a joystick, rather than simply using the direction of joystick to point the camera.	7	7	6	5	6	6	6	5	2	6	2	3	5	6	5	5	2	5	5	5	4	5	1	2	5	6	5	1	6	5	2	2	6
28	Always	Never	20	35	Right	Male	English	PC	Zelda: Ocarina of Time	Morrowind	Cyberpunk 2077	Yes	No	When I scroll up, the page goes down	Role-playing	Partly differently wired brains, partly learnt behaviour	6	7	6	6	7	7	7	5	4	6	4	1	6	6	6	5	6	7	6	6	5	5	2	1	7	6	1	2	6	5	6	5	6
29	Always	Never	23	28	Right	Male	English;Spanish;Japanese	Nintendo Switch	Mario 64	Kingdom Hearts II	Splatoon	No	No	When I scroll up, the page goes up	Adventure	Holdover from flight sims?	7	7	6	5	7	5	7	1	1	7	1	1	7	5	7	3	1	7	4	7	7	7	2	1	7	7	2	1	7	3	7	5	3
30	Always	Never	20	29	Right	Male	English	PC	Mass Effect	Mass Effect	Life is Strange	Yes	No	When I scroll up, the page goes up	Shooter	I believe for myself, the I accidently inverted it on Halo: CE and didn't know how to correct it, this might be a false memory however. I like the explaination of a comedian which is that when you look up, your neck muscles pull back, thus down = looking up.	6	5	5	5	5	5	5	3	2	5	2	5	5	6	5	5	6	6	6	6	4	5	2	2	7	7	1	1	6	6	5	6	5
31	Never	Never	19	33	Right	Male	English	PlayStation 4	Syphon Filter	Final Fantasy 7	Horizon Zero Dawn	No	No	When I scroll up, the page goes up	Role-playing	I think, like handedness, it's probably to do with what setting feels most comfortable at first. Then they get used to it.	6	6	5	5	7	7	6	3	2	6	2	5	6	6	6	6	5	6	6	6	6	6	1	2	6	6	4	1	5	6	7	6	4
32	Always	Never	20	33	Right	Male	English	Xbox one	Ghost Recon - think	Witcher 3	The Witcher 3	Yes	No	When I scroll up, the page goes up	Role-playing	Beacuse the first game they played was inverted? Golden eye (a 1st person SHooter) was inverted as default (i think) and that the first time i encounter that control scheme	5	5	5	6	5	5	5	3	6	5	4	5	5	6	6	5	5	5	5	5	5	5	3	4	5	5	5	5	5	5	6	4	3
33	Never	Never	13	32	Right	Female	English	PS5, Xbox Series S, Nintendo Switch	Prince of Persia: Sands of Time	Prince of Persia: Sands of Time	Assassin's Creed: Valhalla	No	No	When I scroll up, the page goes down	Action	It makes more sense for how their hand eye co-ordination works.	5	3	5	6	6	7	4	2	3	5	4	4	5	5	6	3	4	6	5	6	4	6	3	6	4	6	2	5	6	5	7	7	5
34	Always	Sometimes	19	31	Right	Male	English	Nintendo Switch	Conflict: Desert Storm II	Metal Gear Solid 3: Subsistence	Dark Souls III	Yes	No	When I scroll up, the page goes up	Action	I first started doing it when using flying controls in Spyro: Year of the Dragon, so I'd think mimicking flying controls is one option. Also, I see it as controlling a camera that's behind the character. I have to move the camera up, to look down up the character and vice versa.	5	4	4	5	5	3	6	2	4	5	3	2	5	6	5	4	2	5	4	2	2	5	3	2	5	6	6	3	6	7	6	5	5
35	Never	Never	8	19	Left	Male	English	Nintendo Switch	Splatoon	Splatoon 2	Rocket League	No	No	When I scroll up, the page goes up	Adventure	I think its what people feel they have more control over. If someone views it as controlling a camera, they don't invert as they think about it like they're looking around. If someone views it as controlling the world more so, they're pushing/pulling the world up and down.	6	7	6	6	6	5	5	3	2	7	2	6	7	6	6	7	6	6	4	6	5	6	2	1	6	4	1	2	4	6	7	3	2
36	Always	Never	24	32	Right	Female	English	switch	Mario 64	Fallout 3	Zelda Breath of the Wild	Yes	No	When I scroll up, the page goes up	Role-playing	Makes more sense to me. Or maybe because that's what they started with when kids.	5	6	6	5	5	5	6	4	3	5	2	5	6	6	5	4	4	5	5	4	4	5	1	2	7	7	1	1	7	4	5	4	4
37	Always	Never	20	34	Right	Male	English;French	PS4	N64	Metroid Prime	Call of duty	Yes	No	When I scroll up, the page goes up	Role-playing	Retro gamers	6	6	6	6	6	6	6	3	6	6	6	3	6	6	6	6	6	6	6	6	6	6	2	2	5	6	2	2	6	4	4	6	2
38	Always	Never	15	30	Right	Male	English	ps4	GTA 3	Fallout 4	A Plagues Tale	Yes	Yes	When I scroll up, the page goes up	Adventure	Habbit.	3	1	4	6	7	6	4	2	2	5	5	1	7	7	6	5	6	6	5	2	2	5	3	2	6	6	2	2	7	2	6	6	6
39	Sometimes	Never	22	34	Right	Male	English	PlayStation 4	Croc	The Legend of Zelda: Wind Waker	Bloodborne	No	No	When I scroll up, the page goes down	Adventure	They view it as controlling their character rather than their viewpoint	7	7	7	5	4	3	7	5	4	6	2	4	5	6	7	6	4	5	2	2	2	6	5	2	7	6	1	2	5	3	3	5	1
40	Always	Sometimes	22	31	Right	Male	English	Switch	Crash Bandicoot	Dark Souls	Pokemon Sword	Yes	No	When I scroll up, the page goes down	Strategy	They are controlling the position of the camera, rather than moving the viewpoint.	5	5	6	3	5	3	6	5	1	4	2	6	7	6	3	2	1	3	2	5	2	4	1	1	7	6	1	1	7	1	2	5	7
41	Never	Never	24	31	Right	Male	English	PS4 and Nintendo Switch	Crash Bandicoot	The Witcher 3	Control	No	No	When I scroll up, the page goes down	Role-playing	Likely based on how the very first 3rd person game they played was set up.	5	5	5	4	7	6	5	4	5	7	2	4	6	7	7	4	2	6	5	5	3	6	2	1	6	7	2	1	7	6	5	2	5
42	Sometimes	Never	20	29	Right	Male	English	Playstation 4	Devil May Cry	The Last of Us	Ghost of Tsushima	No	No	When I scroll up, the page goes up	Role-playing	I think there are differences in how people perceive the control mechanics. I personally play both inverted and non-inverted depending on the game, as some games just feel wrong having the controls one way. I think some people perceive the control mechanic (stick or mouse) as moving the eyes (up = up) while others perceive it as moving the camera dolly (up = down), and I am interested to see if y…	6	6	7	5	5	4	5	3	3	3	1	5	7	7	5	5	4	5	4	5	2	4	1	1	6	7	2	2	5	4	6	6	5
43	Always	Never	5	30	Right	Male	English;Welsh	PS4	Resident evil	Final Fantasy Vii remake	Witcher III Wild Hunt	Yes	No	When I scroll up, the page goes down	Role-playing	I never had consoles when I was younger, I played PC games and used a joystick for flying in games like Battlefield 2, pulling back to pull up. I did play Halo and Fable at friends houses and remember distinctly the annoyance of having to switch the y axis between turns. Perhaps one of my friends played inverted and I picked it up from them. Pretending the thumb stick is on the back of your eyeba…	7	5	5	5	6	6	4	3	5	6	4	3	6	6	6	6	1	5	2	5	4	6	4	2	4	4	2	2	5	5	6	5	5
44	Sometimes	Never	20	30	Both equally	Male	English	PlayStation 4, PC	SOCOM: U.S. Navy SEALs	Dark Souls (Series)	Dark Souls (Series)	No	No	When I scroll up, the page goes up	Role-playing	I think it's based on the perception of what you are controlling, whether the character (standard configuration) or a pivoted camera external from the character (inverted configuration). I used to play exclusively inverted, but switched to standard when I started dating someone who played standard and didn't want to switch.	6	6	6	7	7	6	6	5	4	5	3	3	6	7	6	5	5	5	5	6	3	5	4	4	7	7	2	2	6	6	7	6	3
45	Never	Never	20	27	Right	Male	English	PS4	Zelda Ocarina of Time	Zelda Windwaker	Batman Arkham Asylum	No	No	When I scroll up, the page goes up	Adventure	Had a childhood friend who inverted the y, I thought he was doing it just to be different. Now I think it is most likely to do with where you view your eyes/sight beginning from, ie if you think your point of motion exists just behind the eyes then you don't invert because looking up with your eyes makes you see the sky/ceiling. Whereas if you think your point of motion sits at the back/base of t…	7	7	3	3	6	2	5	5	3	5	6	3	6	6	5	3	1	5	5	1	1	5	2	4	5	6	3	2	6	2	2	1	6
46	Sometimes	Never	20	28	Both equally	Male	English;French	Switch	Gran Turismo	Kingdom Hearts Re: Chain of Memories	Pikmin 3 Deluxe	No	No	When I scroll up, the page goes up	Puzzle	I think it depends on whether you consider the motion to be moving the camera or moving the camera's target.	5	6	6	5	3	5	5	3	1	6	2	4	7	6	5	3	1	4	2	5	3	5	2	1	6	6	2	2	6	5	5	6	2
47	Always	Never	11	35	Right	Female	English;Mandarin;Malay	Xbox	Assassin's creed ii	Assassins creed ii	Red dead redemption 2	Yes	No	When I scroll up, the page goes up	Racing	I'm not sure, personally I wonder if it's because I played flying sim games with a joystick when I was a child.	6	6	7	6	7	6	7	4	4	7	1	6	6	7	5	3	3	7	6	4	4	7	2	1	4	7	1	3	5	5	7	6	5
48	Sometimes	Never	20	33	Right	Male	English	PS4 & Laptop	Tomb Raider	Max Payne	Star Wars Battlefront II	Yes	No	When I scroll up, the page goes down	Role-playing	For flight controls	7	5	5	4	5	5	5	3	6	6	2	4	7	6	6	3	1	6	6	4	4	6	3	2	5	6	4	4	6	6	6	2	6
49	Always	Never	23	32	Right	Male	English	PC	Tomb Raider (1996)	Dark Souls	Dark Souls	Yes	No	When I scroll up, the page goes up	Role-playing	I think it's down to what the player is used to and what their muscle memory has developed. As someone who inverts the y-axis, I don't know or I can't remember why I chose to do this. But it feels most natural to me now as I've used it for so long.	6	7	6	6	6	6	6	2	2	5	2	1	6	6	5	6	6	7	2	2	4	6	2	1	6	6	2	1	7	6	5	3	3
50	Never	Never	4	20	Both equally	Female	English	Playstation	Grand theft auto	grand theft auto	grand theft auto	No	No	When I scroll up, the page goes up	Fighting	For people who invert they may see it as the most logical option or they may just like a challenge	4	5	5	4	4	2	5	6	4	3	4	4	5	5	4	3	4	5	5	4	4	5	2	3	5	4	3	4	5	5	4	4	6
51	Always	Never	23	34	Left	Female	English	PS4	PS1	Tomb Raider	Witcher 3	Yes	No	When I scroll up, the page goes down	Adventure	I think its due to familiarity. If you are used to the inversion then you prefer it. I assume if I couldn¬¥t invert the axis I would eventually get used to the opposite	5	5	6	6	6	5	6	2	5	4	3	4	6	6	5	4	4	6	4	5	4	5	3	2	5	6	2	3	6	2	7	6	6
52	Always	Never	20	30	Right	Male	English	Xbox One	Tomb Raider	Eternal Darkness (Gamecube)	Control	Yes	No	When I scroll up, the page goes down	Role-playing	Playing flight sims	5	5	5	4	5	5	5	4	4	5	3	4	5	4	5	5	2	4	5	3	5	5	2	2	5	5	2	2	6	6	4	3	6
53	Sometimes	Sometimes	11	21	Right	Female	English	PS4	Skyrim	Resident Evil 3	Fortnite	Yes	Yes	When I scroll up, the page goes up	PRG Fantasy	Normally that would be the default option of the controls within the game	6	5	5	7	6	6	6	1	5	6	2	2	6	6	2	4	6	6	5	4	4	6	2	3	6	5	4	2	5	4	7	6	6
54	Never	Never	20	31	Right	Male	English	PS4	Final Fantasy VIII	Mass Effect 2	Edge of Eternity	No	No	When I scroll up, the page goes up	Role-playing	I like what the article in the guardian said about hoe its whether you're acting on, or as the player.	4	2	3	6	7	7	4	3	3	4	3	3	6	7	6	3	1	5	3	5	1	6	2	1	6	6	1	2	5	5	7	3	5
55	Never	Never	12	33	Right	Male	English	PS4	Call of duty: Modern Warfare 2	Call of Duty: Black Ops	Call of Duty: Cold War	No	No	When I scroll up, the page goes up	Sports	Perhaps they use joysticks for flying games where inversion is the norm?	6	7	7	6	6	6	6	2	3	6	2	2	6	6	5	4	2	4	4	5	4	5	2	1	6	6	2	2	6	2	6	6	3
56	Never	Never	12	19	Right	Male	Bengali	PC and PS4	Legend of Zelda: Twilight Princess	Bayonetta	God of War	No	No	When I scroll up, the page goes down	Action	They imagine controlling the character from the back of their head rather than from their point of view.	2	6	6	7	7	6	7	4	4	7	3	5	7	6	7	7	3	6	4	2	3	5	1	1	6	6	1	4	6	6	6	5	5
57	Never	Never	14	21	Both equally	Male	English	PlayStation 5	Spiderman PS1	Yakuza 0	Ghost Of Tsushima	No	No	When I scroll up, the page goes down	Action	Probably feels more natural to them	5	5	6	4	6	6	6	3	6	6	2	2	6	5	5	4	4	6	6	5	6	6	3	1	5	7	1	1	7	6	6	5	5
58	Never	Never	11	19	Right	Male	English;Bengali	Currently only PC if it counts	Rainbow Six: Vegas 2	Mass Effect 2	Smite	No	No	When I scroll up, the page goes up	Strategy	Something to do with how the brain interprets information	6	7	3	7	5	4	3	4	7	4	2	4	7	7	7	7	1	4	6	5	5	6	1	1	7	7	1	1	7	5	6	5	3
59	Never	Never	8	20	Left	Male	English	Laptop/PS4	Call of Duty: Black ops 2	Destiny 2	Counter Strike: Global Offensive	No	No	When I scroll up, the page goes up	Shooter	sometimes, it may feel more comfortable to the player	5	5	5	6	4	3	5	2	3	4	2	1	5	7	5	2	2	6	6	3	3	5	5	2	5	5	2	2	6	2	6	5	6
60	Sometimes	Never	17	21	Right	Male	English	PC	The original xbox	Jet Set Radio Future	Star wars Jedi Fallen Order	No	No	When I scroll up, the page goes down	Shooter	when your playing in a 3d space up doesnt always mean forward up sometimes I view it as diving down, just as back on a pad can mean pulling up	6	5	5	6	5	7	5	2	5	4	3	2	5	6	5	3	1	5	5	5	2	4	2	3	4	5	2	2	3	1	6	3	5
61	Always	Never	17	28	Right	Male	English	PS4	Tomb Raider III	Control	Death Stranding	Yes	Yes	When I scroll up, the page goes down	Role-playing	Possibly inspired by flight mechanics, but personally I imagine it as if I‚Äôm leaning my head back (pushing the joystick DOWN) in order to look UP, and vice versa). It seems more realistic and natural to me this way	5	4	6	6	6	7	7	4	5	5	3	6	6	7	5	6	7	6	7	5	5	5	3	4	5	5	2	2	6	4	4	4	5
62	Sometimes	Never	16	21	Right	Male	English;Bengali	PC	Driver 2	Metal Gear Solid	Grand Theft Auto 5	No	No	When I scroll up, the page goes down	Strategy	I think it's what the person started off with as a child	6	6	6	4	2	2	4	2	7	4	4	4	7	7	7	7	1	6	4	4	5	7	3	6	7	7	4	4	3	7	7	6	5
63	Sometimes	Never	18	33	Right	Female	English;French	Currently PC gaming with use of Xbox controller when needed	N64	Final Fantasy XII	Final Fantasy XV	No	No	When I scroll up, the page goes up	Role-playing	I honestly don't know	6	4	3	6	7	7	3	3	2	5	2	2	6	5	7	6	2	6	3	6	1	6	2	2	6	6	1	3	6	2	6	2	6
64	Always	Sometimes	23	30	Right	Male	English;Albanian	Nintendo Switch	The Legend of Zelda: Ocarina of Time	The Legend of Zelda: Majora's Mask	God of War (PS4)	Yes	Yes	When I scroll up, the page goes up	Adventure	They learned to control 3D-views in the early days of control sticks, and most of those games defaulted to inverted, I think.	5	4	5	4	5	6	6	7	7	5	2	2	6	5	7	6	4	5	6	7	6	5	5	5	6	5	7	3	2	3	1	5	6
65	Always	Never	19	32	Right	Female	English	PC (with xbox controller)	Super Mario 64 on the N64	Resident Evil 4	Star Wars Fallen Jedi	Yes	No	When I scroll up, the page goes down	Adventure	Because it feels more natural to them	5	7	7	6	5	5	6	4	4	5	4	5	5	6	6	5	2	5	6	6	4	7	2	2	7	6	2	2	5	7	7	4	7
66	Always	Never	23	31	Right	Female	English	PS4, Xbox One, Switch (& PC with controller)	Spyro the Dragon (PS1)	The Witcher 3	Ghost of Tsushima	Yes	No	When I scroll up, the page goes down	Role-playing	Early experience with joysticks, real life cameras, or flight sim games where pulling down results in looking/going up, so it feels more natural	7	7	7	7	7	7	7	3	4	6	2	5	7	7	7	5	7	7	5	5	4	7	2	1	6	7	1	2	7	7	7	5	3
67	Never	Never	20	35	Right	Male	English	PS5	Mario 64/Zelda Ocarina Of Time	Breath of the Wild	Astroneer	No	No	When I scroll up, the page goes down	Strategy	Maybe it's just something people get used to, I think I invert sometimes for flying games.	3	5	5	4	6	5	2	3	5	5	4	4	5	5	5	5	1	7	5	3	5	6	7	2	5	5	2	6	6	6	7	5	4
68	Always	Never	25	33	Right	Male	English	Xbox Series X	Tomb Raider	Tomb Raider	Call of the Sea	Yes	No	When I scroll up, the page goes down	Adventure	Because it mirrors the action of the human head when tilting up and down	5	2	2	3	5	6	2	5	6	3	5	2	7	6	6	5	5	1	6	6	3	5	6	7	5	5	1	6	5	2	6	6	5
69	Never	Never	10	33	Right	Male	English;opunjabu	PS4	call of duty	grand theft auto 5	grand theft auto 5	No	No	When I scroll up, the page goes up	Role-playing	because they are wierd	5	6	6	6	6	6	6	6	6	6	6	6	6	6	6	6	6	6	6	6	6	6	6	6	6	6	6	6	6	6	6	2	6
70	Sometimes	Never	11	27	Right	Female	English;Gujarati	PS5	Call of Duty	Rocket League	CODE VEIN	Yes	No	When I scroll up, the page goes up	Action	To do with Preference	6	5	6	7	5	5	6	3	5	6	3	4	6	6	5	5	2	6	4	5	6	5	1	2	6	7	2	2	5	6	7	5	5
71	Never	Never	15	22	Right	Male	English	PC and Xbox 360	Crash Bandicoot	Batman Arkham City	Batman Arkham City	No	No	When I scroll up, the page goes down	Fighting	Probably that was the default controls of some games they played growing up and they developed muscle memory for it	1	5	7	6	7	5	5	3	7	5	3	2	7	5	4	3	5	7	5	2	6	7	1	2	7	7	1	1	4	5	3	6	3
72	Sometimes	Never	15	27	Right	Male	English	PlayStation 4	Driver 2 (PSOne)	Splinter Cell	Assassins Creed	No	No	When I scroll up, the page goes down	Shooter	I think whatever you learn first becomes your default, for some games such as flight simulator, this can lead to a 'muscle memory' of what feels more comfortable as the connection for inverting Y-axis is already made in your brain.	5	6	5	5	6	5	7	4	4	5	2	4	6	7	6	5	1	6	5	5	5	5	1	1	7	7	1	3	6	6	3	5	6
73	Sometimes	Never	4	26	Left	Non-binary	English;Romanian	Nintendo Switch	The Legend of Zelda: Breath of the Wild	The Legend of Zelda: Breath of the Wild	Xenoblade Chronicles: Definitive Edition	No	No	When I scroll up, the page goes up	Shooter	It's like an airplane, you pull down to go up.	7	7	6	7	7	5	6	2	2	6	2	6	7	6	6	6	2	6	5	5	4	7	2	1	7	7	3	3	6	6	5	6	3
74	Always	Always	20	32	Right	Male	English;French	PS4	Super mario 64	Zelda ocarina of time	The last of us	Yes	Yes	When I scroll up, the page goes down	Adventure	feels like controlling the head of the character or like being in a plane cockpit	6	7	6	6	7	7	7	6	7	6	2	5	6	7	7	7	2	3	4	5	6	7	2	1	4	7	1	1	6	7	7	6	3
75	Always	Sometimes	22	27	Right	Male	English	PlayStation 5	Legend of Zelda: Ocarina of Time	Assassin's Creed	Mass Effect Legendary Edition	Yes	No	When I scroll up, the page goes down	Role-playing	May be based off perception somehow, or learned.	7	7	6	5	6	6	7	3	5	3	2	5	5	6	6	4	3	5	3	4	2	5	1	1	7	7	2	1	7	2	7	6	3
76	Never	Never	15	27	Right	Male	English	Switch, PS4	Ocarina of Time	Breath of the Wild	Horizon: Zero Dawn	No	No	When I scroll up, the page goes down	Action	It matches how a cockpit yoke works	5	6	6	6	5	5	7	2	2	7	2	2	7	7	5	2	1	5	5	5	2	5	2	1	7	7	1	2	4	5	7	5	2
77	Always	Sometimes	4	22	Right	Male	English;Hindi	Phone	Fifa	Fifa	Pubg	No	No	When I scroll up, the page goes up	Sports	Preference and own perspectives	4	5	3	6	2	7	4	3	3	6	2	6	3	7	7	7	7	4	7	6	4	6	7	7	4	5	3	4	5	6	4	3	5
78	Always	Never	25	29	Right	Male	English	PS5	Playstation	The Last of Us	Mass Effect Remastered	Yes	No	When I scroll up, the page goes down	Adventure	Some older games did not allow the user to change the settings of camera controls therefore forcing someone to use inverted Y/X. This would pave the way controls are interpreted for a user in other games.	7	5	6	6	7	4	6	3	4	6	2	5	2	4	6	7	5	5	5	5	3	3	7	4	5	3	5	2	6	6	6	2	1
79	Always	Never	22	30	Right	Male	English	PS4	Gex: Enter the Gecko	God of War	Horizon: Zero Dawn	Yes	No	When I scroll up, the page goes up	Action	I think it's something to do with how we perceive our interaction with the universe. When the concept of inverting was introduced to me it was explained as such: Imagine you're a running a camera on a movie set that's mounted on a stand that pivots in the middle. When you lift up on the rear of the camera, where a handle is usually mounted for doing so, the lens points toward the floor and vice v…	7	7	7	6	7	7	7	5	5	6	1	3	7	7	6	7	7	5	3	6	2	7	1	1	7	7	1	1	7	1	4	3	7
80	Always	Never	15	32	Right	Male	English	Nintendo Switch	Ratchet and Clank	Witcher 3	Witcher 3	Yes	No	When I scroll up, the page goes up	Role-playing	Got used to it as a kid	7	6	5	5	5	6	4	2	6	4	5	3	7	7	7	6	1	4	5	5	4	7	2	2	6	7	5	5	6	7	7	5	6
81	Always	Never	20	28	Right	Male	English	PS4	Jak and Daxter	Metal Gear	GTA V	Yes	No	When I scroll up, the page goes up	Adventure	Used to think it was people who played lots of flight sims early on, but now I'm not sure.	7	5	6	5	4	5	5	5	6	4	3	4	6	6	6	6	5	5	6	5	5	6	4	1	5	7	2	2	6	2	6	7	3
82	Always	Never	20	33	Right	Male	English	PS5	Crash Bandicoot on PlayStation 1	Last of Us	Ratchet & Clank: Rift Apart	Yes	No	When I scroll up, the page goes down	Adventure	For me, it‚Äôs like flying a plane, which were some of the first games I played. When I pull back on the y-axis stick, the camera view looks up, just like a planes pitch or tilting my head	7	7	7	7	7	7	7	7	7	7	1	7	7	7	7	7	7	7	7	7	7	7	1	1	7	7	1	1	7	7	7	6	7
83	Sometimes	Sometimes	6	21	Right	Male	English;Arabic;persian	PC	GTA san andreas	saints row 3	paladin	No	No	When I scroll up, the page goes up	Action	it can be a preference or it might be because the game controls were originally inverted	5	5	4	6	5	5	5	6	6	5	2	5	6	6	6	4	6	5	5	5	5	5	5	3	4	5	5	2	4	7	7	5	6
84	Always	Never	22	31	Right	Male	English	Xbox Series X, PS5, Switch	Metal Gear Solid	Resident Evil 4	Mass Effect Legendary Edition	Yes	No	When I scroll up, the page goes up	Role-playing	I think in my case the original games I had growing up all had controls inverted by default. It was only in the PS2/PS3 days that this started being called inverted, and by then I was so used to playing that way that I changed the setting in every game.	7	7	7	7	7	7	7	2	1	7	2	6	7	6	7	6	5	7	6	4	5	7	1	2	7	7	1	1	7	4	7	5	3
85	Sometimes	Never	6	24	Right	Female	English	Xbox (primary), PS4, and Switch	Skyrim	Fallout 4	Hellblade: Senua's Sacrifice	No	No	When I scroll up, the page goes up	Role-playing	To quote my fianc√©: "It's what I'm used to. It just feels right."	7	7	7	7	6	6	7	7	7	6	5	6	7	7	6	6	4	6	6	5	6	7	3	2	6	7	2	2	7	3	4	4	4
86	Always	Never	16	31	Right	Non-binary	English	Nintendo Switch	The Legend of Zelda: Ocarina of Time	Phantasy Star Online	Resident Evil: Revelations	Yes	No	When I scroll up, the page goes down	Role-playing	I think it is related to greater control, being instinctively able to target an area of greater weakness on enemies and that games are designed with more interesting aspects being upwards within the game world, than downwards. For example, in a third person horror shooter game, enemies tend to be somewhat taller than the player character and jump scare moments likely cause the player to flinch in…	6	6	5	4	4	7	5	2	5	6	3	2	7	3	6	7	1	4	5	2	3	4	3	3	6	5	1	2	6	4	1	7	4
87	Always	Sometimes	20	32	Right	Male	English	PS5	Super Mario 64	The Last of Us	Ratchet and Clank: Rift Apart	Yes	No	When I scroll up, the page goes up	Shooter	I have thought about this and I think it has something to do with Goldeneye 64. Then later as twin-stick FPS gained popularity I would have to say Halo: Combat Evolved probably caused most people to play inverted - or at least start. That is the first FPS on console I recall using 2 sticks the most. Honestly I don't really know these are just my thoughts.	6	6	4	5	2	5	6	6	2	6	4	2	7	7	7	7	1	6	4	2	2	5	1	1	6	6	2	2	6	7	5	6	3
88	Always	Always	20	28	Right	Male	English;Dutch	PlayStation 2	Super Mario 64	Splinter Cell: Chaos Theory	Yakuza 0	Yes	Yes	When I scroll up, the page goes down	Stealth	I've heard it's a matter of perceiving the thumbstick to move the camera versus moving the crosshair	6	6	5	6	6	7	5	2	2	6	3	5	6	5	5	5	1	5	5	6	4	5	2	2	6	7	1	3	6	3	3	3	5
89	Always	Never	17	34	Right	Male	English;Portugese	PS4	Harry Potter and the Sorcerors Stone	Mass Effect	Red Dead Redemption 2	Yes	Yes	When I scroll up, the page goes up	Role-playing	Imagine the thumbstick is the top of the person's head. Pull back and their eyes will be looking up.	5	6	5	5	7	4	5	2	2	4	2	6	6	6	5	5	2	5	3	3	2	5	2	1	6	6	2	4	6	3	4	3	3
90	Always	Sometimes	18	34	Right	Male	English	PS3 and WiiU	Nintendo	Half life 2, Halo and Max Payne	cant recall	Yes	No	When I scroll up, the page goes down	Shooter	I think its a decision formed by early flight simulators (some of my first experiences with video games, parents didnt want me playing shooters) so maybe early 1990's video game design?	7	7	7	7	7	3	5	6	6	6	7	7	7	7	7	7	7	4	7	7	7	7	7	7	7	7	2	1	6	6	4	6	3
91	Always	Sometimes	22	30	Right	Male	English	PS4; PC	Legend of Zelda: Ocarina of Time	The Last of Us Part II	Fall Guys	Yes	Yes	When I scroll up, the page goes down	Roguelike / Rougelite	To me, it's a simulacra of moving something on a pivot point, like a camera on a tripod. You pull the camera downwards to direct its lens upward, and to the right to direct it left. When using a thumbstick, that's what feels natural to me - the character's head is on the other end.	6	5	6	6	6	3	6	4	2	7	2	6	6	7	7	5	5	5	5	5	1	6	1	1	7	7	3	1	7	1	7	5	5
92	Always	Never	16	22	Right	Male	English;Spanish;French;Japanese	Xbox	Grabbed by the ghoulies	Dark souls	Sekiro	Yes	No	When I scroll up, the page goes up	Adventure	Some people are incited by others to do it. So it remains that way. Others think controls are like a seesaw, like when you pull it down, it goes up.	6	6	5	6	7	7	5	3	4	7	5	5	6	7	5	6	6	7	5	6	5	5	2	2	7	7	2	2	7	7	7	4	7
93	Always	Sometimes	22	32	Right	Non-binary	English	PS5	Final Fantasy 8	Kingdom Hearts	Control	Yes	No	When I scroll up, the page goes up	Role-playing	Stick = head. I'm not pushing the stick "up", I'm tilting it forwards to look down, the exact same way I move my head forwards to look down	6	6	6	7	7	7	6	3	4	7	2	7	7	7	6	6	7	7	6	7	4	6	1	1	6	7	1	1	7	5	7	6	3
94	Always	Never	22	33	Right	Male	English	Ps4, xbox one	Golden eye	Fallout	Borderlands 3	Yes	No	When I scroll up, the page goes up	Adventure	I believe I invert because the first 3rd person game I played was when inverted / non inverted was less defined and having the stick match a plane made sense.	5	4	5	5	5	5	4	5	4	4	4	4	5	5	6	7	4	4	4	3	3	3	4	3	4	5	4	4	4	3	5	4	3
95	Always	Never	20	33	Right	Male	English	PS4	Super Mario 64 (most likely)	Kingdom Hearts	Monster Hunter Rise	Yes	No	When I scroll up, the page goes up	Role-playing	Based on how they view their role in the game. In 3rd person, I'd hypothesize that if the player subconsciously views themselves as the 'chase camera' and not the character, they are more likely to invert the camera as though it was on a harness/tripod. For me this is how I think my brain processes it, and it stems from Super Mario 64's camera controls being as such (the player camera taking the …	6	6	7	5	6	6	7	5	3	6	4	6	7	6	5	5	2	5	3	3	3	3	1	2	6	7	2	2	6	3	3	5	5
96	Always	Never	23	32	Right	Male	English	PC	Tomb Raider	Max Payne 2	Assassin's Creed Valhalla	Yes	No	When I scroll up, the page goes up	Shooter	Partly it's what you're exposed to first. My first console FPS was Goldeneye where inverted was the default so that set a standard for me. Beyond that I think it has to do with what you imagine you are manipulating when you push up or down and/or if you think in two dimensions or three. I think that I'm rotating a camera up and backwards when pushing down on the stick which means it would begin p…	7	7	7	7	7	6	5	4	6	6	6	6	7	7	6	6	7	6	7	7	7	7	2	2	7	7	1	1	7	6	7	6	2
97	Never	Never	15	35	Right	Male	English;Czech	PC	Tomb Raider	Mass Effect 2	Red Dead Redemption 2	No	No	When I scroll up, the page goes down	Strategy	Maybe their first games were aircraft simulators, which tend to use reversed vert. controls? Or they just imagine the point they are "looking from" to move, instead of moving the direction they are looking at (since the camera is pivoting around the character usually).	4	6	7	6	7	6	5	5	2	4	1	3	6	7	5	5	1	3	2	4	3	5	2	3	5	5	1	3	5	3	4	5	2
98	Always	Never	25	32	Right	Male	English;Dutch	Playstation 5	I don't remember	Can't choose between The last of us 1+2, God of War, Rocket League and Returnal	Returnal	Yes	No	When I scroll up, the page goes down	Adventure	I think it kind of resembles the workings of a lever or see-saw. When you press your weight down on one end, the other end goes up and vice versa. This translates to the use of a joystick: putting your weight down i.e. pushing the joystick down makes what happens on the screen go up and vice versa.	7	7	7	7	7	7	7	3	2	7	1	4	7	7	7	7	1	7	5	4	5	7	1	1	4	7	5	1	7	1	7	5	7
99	Never	Never	8	21	Right	Male	English	PS4	Dead Space 3	Horizon: Zero Dawn	Horizon: Zero Dawn	No	No	When I scroll up, the page goes down	Role-playing	Maybe its their own personal preference, similarly to people controlling characters on PC with WASD or arrow keys.	5	6	6	5	5	5	5	3	3	6	2	5	6	6	5	5	4	6	5	5	5	6	3	2	6	6	3	5	6	6	6	6	5
100	Never	Never	16	34	Right	Female	English	Nintendo Switch	Fable	Elder Scrolls 3: Morrowind	Elder Scrolls 5: Skyrim	No	No	When I scroll up, the page goes up	Role-playing	Their brains are wired differently in terms of how they process their orientation in space and spatial information - but I don't know the reason. Hopefully you all will find out!	6	6	5	5	5	4	6	4	6	5	3	5	6	6	5	4	2	4	5	4	3	5	2	2	6	6	2	2	6	2	6	5	2
101	Never	Never	25	34	Right	Male	English	PlayStation 4	Super Mario 64	Yakuza 0	No Man's Sky	No	No	When I scroll up, the page goes up	Role-playing	They interpret the control stick as moving the "camera" or point of perception, rather than moving the focus of perception itself.	6	7	2	2	7	6	4	4	5	7	5	2	6	7	7	5	1	7	6	7	2	7	6	2	7	6	2	3	5	4	6	2	2
102	Never	Never	25	33	Right	Male	English	PS4	Super Mario 64	Skyrim	Fallout 4	No	No	When I scroll up, the page goes up	Adventure	I think it may have causal roots similar to handedness - familiarity, family history, etc	6	6	6	4	6	6	6	4	5	4	6	4	7	6	6	5	2	2	5	5	6	5	2	1	7	7	1	1	6	6	3	5	4
103	Sometimes	Never	13	20	Right	Male	English	I have two, a Playstation 4 and my Desktop	Legend Of Zelda Twilight Princess	Horizon Zero Dawn	Bloodborne	No	No	When I scroll up, the page goes down	Role-playing	I think it is idea that in order to move in one direction we propel from the other. Even when we walk we push on the ground to move forward.	6	6	4	5	7	7	5	4	6	3	5	2	7	7	7	6	5	5	7	7	4	7	4	6	6	6	2	2	5	7	7	6	3
104	Always	Never	15	26	Right	Male	English	PS5	Tomb Raider I	God of War	The Last Of Us: Part II	Yes	No	When I scroll up, the page goes down	Role-playing	I may do because I played a lot of flying games when I was younger, including with a joystick (flight stick) where the y axis is always ‚Äúinverted‚Äù. This was at the same time I was using mostly a mouse and keyboard to play games where y axis inversion doesn‚Äôt really make sense. Only later did I use gamepads with analog sticks. To me at least, the analog sticks are like puppet strings for the…	7	7	7	7	7	7	7	3	3	7	1	4	7	6	6	5	4	7	6	7	3	7	3	2	6	7	1	1	5	2	7	5	5
105	Always	Sometimes	22	30	Right	Male	English	PlayStation	Crash Bandicoot	Metal Gear Solid	Final Fantasy 7 Remake	Yes	No	When I scroll up, the page goes up	Action	My parents bought our first PC in 1997 or 1998. Microsoft Flight Simulator was included with the PC. I think Flight Simulator was my first 3D game, since I had only played a Sega Mega Drive before that. When controlling a plane/helicopter you pull back on the flight stick to tilt the nose up, and push forward to tilt it down. I'm not 100% sure, but it might be why I developed the y-axis inversion…	7	4	4	6	7	5	7	5	7	6	1	4	6	6	5	5	1	6	4	5	2	5	2	2	6	7	1	1	7	1	6	6	3
106	Always	Never	15	35	Right	Male	English	Xbox Series X	Rainbow Six Vegas	Army of Two	Outriders	Yes	No	When I scroll up, the page goes down	Shooter	For me its like i am one end of an aiming seesaw so to speak. My eye is one end the view on screen is the other end and the screen is the fulcrum in the middle. Therefore when i push the stick down the action on the screen goes up. I have always presumed it came from playing a lot of flight sims when i was young.	4	5	6	6	5	6	3	2	2	4	4	2	4	6	6	6	1	3	3	5	4	2	5	1	4	5	1	2	4	1	1	3	5
107	Always	Never	20	34	Left	Male	English	Nintendo Switch	Legend of Zelda: Ocarina of Time	Mass Effect 2	Control	Yes	No	When I scroll up, the page goes down	Role-playing	My assumption is that it depends on where the player considers themselves in relation to the camera - if they are 'behind' the camera then inverted Y makes sense for changing the angle. If they 'are' the camera then noninverted makes more sense.	7	6	6	5	5	6	6	5	3	5	3	2	6	5	6	5	1	4	5	6	6	5	1	1	7	7	2	2	7	2	4	5	5
108	Always	Never	20	26	Right	Male	English	PC	Zelda Ocarina of Time	Sekiro: Shadows Die Twice	Immortals: Fenyx Rising	Yes	No	When I scroll up, the page goes up	Strategy	Controlling from the 'back' if the camera is pulling down or pushing up on it.	7	7	7	5	6	7	7	4	3	6	3	5	7	7	6	6	4	6	5	6	4	7	2	1	7	7	1	2	7	5	5	5	3
109	Always	Never	13	23	Right	Female	English	Switch	Nintendo 64	Pokemon XD: Gale of Darkness	Legend of Zelda Skyward Sword	Yes	No	When I scroll up, the page goes up	Adventure	It better matches the way your head moves. If you look down your head angles forward, which makes more sense as "up" under controller.	7	6	7	5	5	5	7	1	6	7	6	5	7	7	7	6	3	5	7	7	5	7	1	2	5	7	2	3	6	7	7	6	1
110	Sometimes	Never	15	30	Left	Male	English;Spanish	PC	PS1	PC	Control	Yes	No	When I scroll up, the page goes up	Action	Because it matches the movement of the head if it is considered pivoted and controlled from behind.	5	6	6	6	7	6	5	3	4	5	3	5	6	6	7	7	3	6	5	6	7	5	2	3	5	7	3	3	5	5	6	3	6
111	Always	Never	23	35	Right	Male	English	PC	Goldeneye	Uncharted	Warframe	Yes	No	When I scroll up, the page goes up	Role-playing	I think people equate the controller stick as a representation of the camera in game. You push down on the stick and the physical center axis is now upward.	5	3	5	6	5	7	7	5	6	6	2	3	6	5	6	5	1	6	4	2	2	5	3	2	6	7	1	3	5	4	6	5	7
112	Sometimes	Never	20	28	Right	Female	English	PS4	Animal Crossing	Red Dead Redemption 2	No Man's Sky	No	No	When I scroll up, the page goes up	Role-playing	They view the y-axis as an extension of an arm holding the "view" or head.	5	5	6	5	7	4	6	4	7	6	2	2	6	7	4	4	1	6	5	3	4	6	2	2	6	7	2	3	6	7	7	3	6
113	Always	Always	25	30	Right	Male	English	Playstation 5 and Nintendo Switch	Croc: Legend of the Gobbos	LoZ: Breath of the Wild	The Last of Us	Yes	Yes	When I scroll up, the page goes down	Adventure	I see it as someone having a string in the back of your head; if you pull that string downward, you look up, and vice-versa.	6	4	4	7	6	6	6	2	3	6	4	5	6	7	7	6	4	6	6	6	5	6	1	1	5	7	2	1	7	7	7	5	7
114	Always	Never	16	23	Right	Male	English;Dutch	PC	Hitman Blood Money	Borderlands 3	Assassin's Creed Origins	Yes	No	When I scroll up, the page goes up	Shooter	Because it simulates how a stick handles in an airplane, pushing the stick forward makes the nose go downwards. to me that just makes sense	6	6	7	6	7	5	5	4	4	4	4	2	3	5	5	5	1	4	5	3	3	4	4	2	3	6	3	4	6	1	3	4	2
115	Always	Never	7	32	Right	Male	English	PS5	Witcher 3 wild hunt	Not sure	Star wars jedi fallen order	Yes	No	When I scroll up, the page goes down	Shooter	Not sure	7	7	7	3	4	4	7	3	7	7	1	4	7	4	5	6	1	4	5	4	4	5	2	1	5	6	1	1	1	7	5	3	4
116	Never	Never	23	30	Right	Female	English	Xbox	Spyro	Breath of the wilds	Biomutant	No	No	When I scroll up, the page goes up	Adventure	I think it might have to do with how people think/process information. Like right brain/left brain, is someone more analytical or creative in the way they think? I don‚Äôt think it has to do with early childhood games or anything, because even as a kid from the first time I encountered flight etc in games where the controls were inverted I could NEVER get the hang of it even though I didn‚Äôt hav…	6	6	7	5	6	6	7	5	7	6	2	6	7	7	7	7	1	6	5	5	6	5	1	2	7	7	1	1	7	4	7	6	5
117	Never	Never	25	34	Right	Male	English;Spanish;Portugese	PS4	Tomb Raider for PSX	Mass Effect	Final Fantasy VII Remake	No	No	When I scroll up, the page goes up	Role-playing	Maybe it's more intuitive for them to think of the 3rd person view as an eyeball being controlled from the back? (push down, view goes up)	6	6	6	6	6	7	6	4	4	6	2	6	6	6	6	6	4	6	6	6	6	6	6	6	6	7	3	3	6	6	6	5	5
118	Always	Never	19	32	Right	Male	English	Play Station 5	Spyro	Kingdom Hearts	Final Fantasy 7 Remake	Yes	No	When I scroll up, the page goes down	Role-playing	I think it comes from if they play any space or flight sim games (Colony Wars RED SUN) and the flight controls are that where you pull down on the thumb stick to move the ship up. And it just sticks	5	2	2	6	7	7	6	6	7	5	2	5	6	6	7	6	4	5	3	4	3	5	6	2	6	7	3	3	5	6	7	3	2
119	Sometimes	Never	20	31	Right	Male	English	Xbox Series X, PS4 Pro	Future Cop LAPD	Rocket league	Mass effect legendary edition	No	No	When I scroll up, the page goes down	Adventure	My girlfriend explains it as though she has hold of the back of the characters head and wants to move it as if she was manipulating it. I honestly don't think it makes any sense other than when playing flight simulators /space combat sims or something similar l. That's the only time I ever invert.	6	6	3	5	6	5	5	3	4	4	4	2	5	6	4	3	1	4	5	4	2	4	2	2	6	6	1	1	5	3	7	5	3
120	Never	Never	23	31	Right	Male	English	PlayStation 4	Tomb Raider	Middle Earth: Shadow of War	Ghost of Tsushima	No	No	When I scroll up, the page goes up	Adventure	i don't know. That is why I am excited to find out the results of this study.	7	7	7	7	7	7	7	6	2	7	1	4	7	7	7	7	5	7	5	6	3	5	1	1	7	7	1	1	7	7	7	2	5
123	Always	Never	25	34	Right	Male	English	PS4, XBox One, Switch, and PC with XBox controller	Super Mario 64, probably? Probably Gears of War for shooters.	Mass Effect 3	The Last of Us Part II	Yes	No	When I scroll up, the page goes up	Role-playing	You tilt your head forward to look down.	5	7	7	5	6	6	7	6	2	5	3	5	7	7	7	5	2	6	6	5	3	5	2	2	6	7	1	2	6	6	5	4	5
124	Sometimes	Never	19	31	Right	Male	English;Danish	PC, PS3 & PS4	Metal Arms: Glitch in the system	Dark Souls	Red Dead Redemption	No	No	When I scroll up, the page goes down	Role-playing	They either see their input as outside or inside the "world" they're in. Or their controller is in. If they/their controller is in the game they pull up to see up. If they are not, then they are the camera and when they pull up it is because they want to move the camera up over the character in order to look down.	6	6	6	5	6	6	4	5	6	6	2	5	7	7	7	7	1	7	6	5	1	6	5	3	6	6	5	6	4	5	5	6	5
125	Always	Sometimes	15	29	Right	Male	English;Mandarin	PS4	Halo	Mass Effect 3	Mass Effect Legendary Edition	Yes	Yes	When I scroll up, the page goes up	Role-playing	Perspective. In 3rd Person, being over a character's shoulder, I feel that inverted controls are more natural as I'm shifting perspective.	7	7	7	7	5	7	6	3	2	6	3	6	7	7	7	5	2	6	2	6	3	6	2	2	6	6	2	2	6	7	7	6	6
126	Always	Never	26	32	Right	Male	Hindi;English;Urdu	PS5	Turok (1st person), Shadow Man (3rd person)	God of War	Control	Yes	No	When I scroll up, the page goes down	Action	Immersion	7	7	7	7	7	7	7	7	7	7	1	4	7	7	7	7	7	7	3	5	7	7	1	1	7	7	1	1	7	4	7	5	6
127	Always	Never	18	29	Right	Male	English	PC, PS4, Nintendo Switch, Tablet/Phone	Crash Bandicoot	Metal Gear Solid 3: Snake Eater	Horizon Zero Dawn	Yes	No	When I scroll up, the page goes up	Role-playing	The idea of "tilting" rather than directing. I've always played 3rd person like I'm tilting the camera to aim, so it felt more natural to invert y-axis. Its a bit weird why I don't invert the x-axis on the same premise though.	7	7	7	6	6	7	6	5	6	6	2	3	6	6	5	5	4	6	4	5	3	5	1	1	7	7	5	1	6	3	7	4	3
129	Always	Never	20+	Jack Stokes	Left	Male	English;French	PS5	Gex - Enter the Gecko	Returnal	Ratchet & Clank	Yes	No	When I scroll up, the page goes down	Shooter	I think it relates to the early games that you play and adjusting to compensate for something that is naturally quite an odd concept. Once you have worked out something that is comfortable (or you were forced to do on older games) you then find it hard to switch.	7	7	7	7	7	7	7	3	3	7	1	3	7	7	7	7	2	7	7	7	5	7	3	1	6	7	1	1	6	4	7	5	5
130	Always	Never	24	30	Right	Male	English	PS5 and XSX	Crash Bandicoot	The Witcher 3: Wild Hunt	Ratcher & Clank: Rift Apart	Yes	No	When I scroll up, the page goes up	Adventure	For people my age - Goldeneye. It was one of the first games I can remember playing for many hours and, although it was first-person, the y-axis was inverted by default. Because of that, I believe I had a preference for inversion ever since.	4	4	6	5	7	6	7	3	6	6	3	1	7	7	4	3	1	6	7	5	3	6	1	1	7	7	1	1	7	1	6	6	3
131	Always	Sometimes	25	32	Right	Male	English	Nintendo Switch	Super Mario 64	The Legend of Zelda: Majora's Mask	NieR Replicant ver.1.22474487139...	Yes	No	When I scroll up, the page goes up	Adventure	I think it either has to do with the first 3D third-person games they learned to play, or it's evidence of an intrinsic part of how our hand-eye coordination works. Or it could have to do with whether the player subconsciously views the image on the TV as being a flat projection of a 3D image, or more of a diorama. OR it could have to do with whether the play views themselves as manipulating an o…	6	4	5	5	3	4	6	4	3	5	1	2	5	6	7	5	1	5	2	4	3	5	2	5	7	7	2	1	6	5	6	6	3
132	Never	Never	17	26	Right	Male	English	PC or PlayStation 4	Star Wars Battlefront (2004 version)	Horizon: Zero Dawn	Fall Guys	No	No	When I scroll up, the page goes up	Adventure	Probably because a lot of games played with joysticks (particularly flight simulators) have inverted Y-axis as the default setting, so a lot of people have grown up playing that way	4	5	6	7	7	7	7	4	7	6	2	4	7	6	7	7	6	7	7	7	7	7	2	2	7	7	2	1	7	1	7	6	6
134	Always	Never	20	35	Right	Male	English	Switch and PS5 (play Xbox games on PC with Game Pass app)	Tomb Raider	God of War (2018)	Ratchet and Clank: Rift Apart (PS5)	Yes	No	When I scroll up, the page goes up	Strategy	Because early games that used sticks often used them as a flight control and not for the camera, so we learned to use sticks inverted the way a plane works and never unlearned it for the camera in other games. I not only invert in third-person games but also in FPS.	6	5	5	4	5	5	5	6	6	5	2	2	6	7	7	7	5	4	4	5	6	6	2	1	7	6	1	1	7	5	1	4	6
135	Always	Never	20	27	Left	Male	English	PS4, Nintendo Switch, PC	Jet Set Radio Future	Shadow of the Colossus	Destiny	Yes	No	When I scroll up, the page goes down	Shooter	Think about aviation controls, when you pull back (down) on the controls, the plane will pitch up. Push forward (up) the plane will pitch down.	5	7	7	7	7	7	7	4	5	7	2	6	7	7	7	7	3	7	4	5	6	7	1	1	7	7	1	1	7	5	5	6	4
136	Always	Never	20	29	Right	Non-binary	English	PS4	jak and daxter	ratchet and clank series	yakuza 7	Yes	No	When I scroll up, the page goes down	Platform	they interpret the y-axis controller like an airplane yoke, where pulling down makes the nose of the plane rise. the first game i ever played was probably microsoft flight simulator, so maybe that initial exposure stuck.	6	5	4	4	5	5	6	5	5	5	3	4	6	6	5	4	4	5	2	4	3	4	2	2	6	6	2	3	6	4	3	4	2
137	Always	Never	24	33	Right	Male	English	PS5	Tomb Raider 2	Dark Souls	Ratcher & Clank: Rift Apart	Yes	No	When I scroll up, the page goes up	Adventure	I think it may have to do with the player's natural perception of the character they're playing - do they like to feel they ARE the character (non-invert), or that they're CONTROLLING the character like a puppet (invert). But I don't think it's a conscious choice.	7	7	7	6	5	5	7	6	4	7	1	5	7	7	6	5	4	7	5	6	6	6	1	1	7	7	1	1	7	3	2	2	5
138	Always	Never	20	31	Right	Male	English	PS4	Golden Eye 007	Witcher 3	Titanfall 2	Yes	No	When I scroll up, the page goes up	Adventure	It makes more sense spacially (in a helicopter, you pull the trigger towards you to go upward)	5	7	7	5	5	3	5	6	6	7	7	6	7	7	4	5	2	4	2	2	4	4	4	2	5	6	2	1	5	5	5	7	3
139	Always	Never	16	32	Right	Male	English;Urdu	Ps4	Time splitters 3	Blur	Rand theft auto 5	Yes	No	When I scroll up, the page goes up	Shooter	A game had inverted settings and found it easier to use than non inverted. I don't think many inverted it on purpose	7	7	7	7	7	7	7	3	3	7	3	1	6	7	7	5	5	7	7	7	5	7	1	3	7	7	1	1	7	4	7	5	7
140	Always	Never	17	31	Right	Male	English;German	ps4	n64	COD Warzone	COD Warzone	Yes	No	When I scroll up, the page goes up	Shooter	childhood	6	6	7	6	6	7	6	4	5	5	4	3	5	6	6	5	6	6	5	6	6	6	6	6	6	6	5	2	5	5	7	4	6
141	Always	Never	20	32	Right	Male	English;French	PS4	GTA 3	GTA 5	GTA 5	Yes	No	When I scroll up, the page goes down	Shooter	I think I juste started this way and I get used to it	7	7	7	7	7	7	7	5	5	4	5	3	6	6	7	7	6	5	6	6	6	6	1	3	6	6	2	5	7	2	2	6	7
142	Always	Never	20	30	Right	Male	English	Playstation 5	Unsure	Uncharted 2	Returnal	Yes	No	When I scroll up, the page goes up	Shooter	For me, it is similar to looking around in real life. When I look down in real life, I tilt my head forward so when I invert the Y axis it is like recreating that feeling in the simulated/gaming world.	1	6	5	6	1	3	7	1	7	6	6	1	5	7	7	7	2	5	7	4	3	7	1	1	7	6	1	1	7	1	7	5	7
143	Sometimes	Never	16	27	Left	Male	English;Hindi;Bengali	X box one	Prince of Persia Warrior Within	Prince of Persia Warrior Within	Nier: Automata	No	No	When I scroll up, the page goes up	Adventure	Feels natural	6	6	4	7	7	7	5	6	6	5	3	4	4	6	7	7	5	6	7	7	7	7	4	4	6	7	3	2	6	7	7	6	6
144	Always	Never	24	29	Right	Male	English	PS5, Switch, PC	Either Ocarina or Crash Bandicoot I forget	Infamous 2	Returnal	Yes	No	When I scroll up, the page goes up	Strategy	Brain Chemistry	7	7	7	4	4	3	7	7	7	7	1	7	7	7	7	7	7	7	5	7	7	5	1	1	7	7	1	1	7	1	1	5	7
145	Always	Never	21	31	Right	Male	English	Stadium, X-Box 1	Final Fantasy 8	Don't have one	Don't remember	Yes	No	When I scroll up, the page goes up	Strategy	In a plane, pushing the joystick forward to drive me toward the ground, or pull up to pull my body up and aim up. But with a video game I feel it functions more like a computer mouse.	6	6	6	6	6	6	6	6	7	7	7	7	6	6	6	5	6	6	7	4	5	5	6	7	7	6	5	6	6	7	6	5	6
146	Sometimes	Sometimes	25	34	Right	Male	English	PC	Mario 64	Uncharted 2	Valheim	No	No	When I scroll up, the page goes down	MOBA - Multiplayer Online Battle Arena	Games where you need to lookup a lot. I find it easier to "pull" the joystick rather than "push" for accuracy.	5	5	5	2	6	6	4	7	7	6	2	5	6	6	7	5	7	5	5	7	7	6	3	1	7	7	3	2	6	5	5	6	7
147	Sometimes	Never	22	27	Right	Male	English	PS4, PC	Super Mario 64	Assassin's Creed 2	Monster Hunter World	No	No	When I scroll up, the page goes up	Role-playing	Mostly for flight/space flight simulators (1st or 3rd person) where moving a stick down represents pulling back on a plane control stick, pointing the nose up, some of these people carry that through to other game genres. Also, inverting the y-axis if they feel they are reflecting the tilt of a head looking up or down, whereas people not inverting visualise it as directing their eyes/vision up or…	5	6	5	5	5	3	5	2	2	6	2	4	6	6	4	2	2	5	5	5	4	5	2	1	6	6	4	3	6	5	6	6	6
148	Always	Never	20	33	Right	Male	English	N/A	Mario 64	Grand Theft Auto V	Grand Theft Auto V	Yes	Yes	When I scroll up, the page goes up	Action	Feels more natural. I think it's because it's not so much "inverting" as thinking of it as "back-forward" rather than "up-down". In the real world, lifting your head up to look up is a pulling back motion, so pulling back on the joystick makes sense. I'd guess people that play more aviation games invert too because that's how a plane works, and in that the joystick is also oriented that way vs. "…	6	6	5	5	5	5	5	6	6	6	4	4	6	5	6	6	2	7	6	6	3	5	5	4	6	6	2	3	5	4	6	5	4
149	Always	Never	17	31	Right	Male	English	Nintendo Switch	Fable	GTA Vice City	Super Mario Odyssey	Yes	No	When I scroll up, the page goes up	Racing	When I was young I equated the controls with how an aeroplane is controlled, pulling back to pitch the plan up.	7	7	7	6	6	5	6	4	3	4	2	3	6	7	6	6	1	5	4	5	3	5	1	1	6	5	1	2	7	4	5	3	5
150	Never	Never	22	32	Right	Male	English	PlayStation 5	Mario 64	The Witcher 3	Fall Guys	No	No	When I scroll up, the page goes up	Adventure	They feel like they are controlling the camera rather than the view of the character	4	5	3	3	6	4	6	4	4	5	3	4	5	3	4	4	2	4	2	2	2	3	1	2	4	5	1	3	3	5	4	3	5
151	Sometimes	Never	25	35	Right	Male	English	Nintendo Switch & PC	Super Mario 64	Legend of Zelda: Breath of the Wild	Legend of Zelda: Breath of the Wild	Yes	No	When I scroll up, the page goes up	Adventure	Likely due to flight controls being inverted. At least, that's the mindset... It's a feeling of "navigating" through the game world rather than looking through the character's perspective. Perhaps people who invert the y-axis have a different perspective around immersion... Controlling the character rather than "being" the character.	7	7	7	5	7	5	7	5	6	5	1	6	6	7	4	5	6	6	7	7	7	6	2	3	5	6	2	2	7	5	5	4	6
152	Never	Never	17	26	Right	Male	English;Spanish	Xbox One	Sly Cooper 2	Kingdom Hearts 3	Digimonstory: Cyber Sleuth	No	No	When I scroll up, the page goes down	Adventure	I think it might be some association with head position, to look up in real life you tilt your head back and tilt your head forward to look down.	5	4	3	2	5	2	7	2	5	4	3	2	7	6	5	5	2	3	2	1	2	3	1	2	6	7	1	1	1	1	7	6	4
153	Always	Never	20	34	Right	Male	English	PS5	Tomb Raider	Horizon Zero Dawn	Final Fantasy 7 Remake: Intermission DLC	Yes	No	When I scroll up, the page goes up	Adventure	Because they perceive the input as controlling a camera in 3D space, rather than moving a cursor across a 2D plane.	7	7	7	7	7	7	7	4	2	6	1	5	7	7	7	7	5	7	4	6	4	6	1	1	7	7	1	1	7	5	5	3	6
154	Always	Never	22	29	Right	Male	English;Russian;Italian	Nintendo Switch, PS4	Spyro the Dragon	Legend of Zelda: Breath of the Wild	Legend of Zelda: Breath of the Wild	Yes	Yes	When I scroll up, the page goes down	Racing	It feels more natural. To look up, you move the top of your head backwards	5	5	6	3	6	4	6	3	2	5	1	5	5	5	5	3	1	6	7	7	7	6	1	1	6	6	1	2	7	2	7	7	4
155	Always	Never	23	33	Right	Male	English	Xbox One S	Super Mario64	Shadow of the Tomb Raider	Assassin's Creed Unity	Yes	No	When I scroll up, the page goes up	Adventure	It could be a difference in whether a person is thinking about themself, or the object. e.g. for scrolling on a page with a trackpad, does one move the viewing window up/down the page, or move the page itself behind the window?	6	4	5	5	6	6	6	6	2	6	2	3	6	3	5	3	1	6	2	6	5	5	1	6	6	6	7	2	7	4	5	6	5
157	Always	Never	20	27	Right	Male	English	Pc	The legend of Zelda, ocarina of time	Fallout 3	Star wars Jedi: fallen order	Yes	No	When I scroll up, the page goes down	Adventure	Whether or not they have used a flight stick	6	5	7	5	6	6	6	5	4	6	6	5	6	7	7	7	1	7	3	2	4	5	1	1	7	7	1	1	7	4	7	5	5
158	Sometimes	Always	10	25	Right	Female	Turkish;English	PC, Playstation 4	Prince of Persia: The Two Thrones	NieR: Automata	God of War	Yes	Yes	When I scroll up, the page goes up	Role-playing	In games, there can be secret collectables to find, puzzles to solve, or quests to do. Sometimes, players need to look up or down to achieve what the game offers or tells them to do.	5	7	4	7	6	6	5	1	6	6	2	1	5	7	7	7	5	7	6	6	4	5	2	1	5	6	2	4	7	7	7	6	5
159	Always	Never	25	33	Right	Male	English	xbox 360	tomb raider (psx) / Mario 64 (N64)	Metal Gear Solid	Red Dead Redemption 2	Yes	No	When I scroll up, the page goes down	Role-playing	Because it mimics the muscular action of tilting the neck.	7	7	6	5	7	7	4	5	6	5	1	2	7	6	7	6	3	6	7	5	7	6	5	7	5	6	6	6	5	5	6	6	5
160	Never	Never	16	26	Right	Male	Cantonese	Xbox One	Can't remember	Halo	Metal Gear Solid V: The Phantom Pain	No	No	When I scroll up, the page goes up	Role-playing	They feel more comfortable	7	7	6	6	6	5	6	5	4	5	2	6	6	6	5	3	5	6	5	6	5	6	2	1	3	5	2	2	6	5	5	3	5
161	Sometimes	Never	25	35	Right	Male	English	PS5	Crash Bandicoot 2	Metal Gear Solid 2	Death Stranding	No	No	When I scroll up, the page goes down	Adventure	Their mental model of how they imagine the camera being controlled has "up" lifting the rear of the camera and tilting it down (like an aircraft joystick)	7	6	6	7	6	7	7	2	3	5	2	4	6	7	7	7	5	6	4	5	6	6	2	2	4	7	1	1	6	4	7	7	4
162	Always	Never	24	35	Right	Male	English	PlayStation 5	Metal Gear Solid	Batman: Arkham Knight	Ratchet & Clank	Yes	No	When I scroll up, the page goes down	Shooter	Early video games trained me to adopt to inverted controls. I remember Goldeneye 007 on Nintendo64 having inverted controls and I played that game a lot. Once I developed a skill set for it I continued to play future games with those controls. I primarily play first person shooters, like Call of Duty, and I play inverted in all those games as well. It doesn't matter of it's first person or third …	6	5	6	5	6	5	6	3	6	7	1	2	7	6	5	5	1	5	4	6	4	5	2	2	7	7	1	1	7	1	6	5	5
163	Never	Never	27	32	Right	Male	English	Raspberry Pi/PC	Tomb Raider	Skyrim	AER Memories of old	Yes	No	When I scroll up, the page goes up	Adventure	I assume they grew up with games that inverted it like I did. Would also imagine it depends on what is being controlled aswell, camera vs object/player and keyboard and mouse vs joystick vs controller.	6	6	6	6	6	6	6	2	2	7	1	6	7	6	6	6	6	7	6	6	6	7	1	1	7	7	2	1	7	1	7	5	6
165	Never	Never	21	28	Right	Male	English	PC	Spyro	The Witcher 3	Control	No	No	When I scroll up, the page goes down	Action	Unsure	7	7	7	7	7	7	7	2	1	7	3	2	7	7	7	6	1	7	7	1	7	7	1	1	7	7	1	1	7	1	4	5	1
166	Always	Always	20	35	Right	Male	English;Afrikaans	Xbox one	Spyro the dragon	The elder scrolls V: Skyrim	The Witcher 3: Wild Hunt	Yes	Yes	When I scroll up, the page goes up	Role-playing	I think of the joystick as being on the back of the character's head. Not sure about other people though.	5	5	5	4	5	6	4	4	7	3	4	5	6	6	7	5	5	5	5	6	5	5	6	2	5	6	1	5	5	6	5	6	2
167	Never	Never	16	27	Right	Male	English	PS4	Rachet and Clank	Fallout 4	Skyrim	No	No	When I scroll up, the page goes up	Role-playing	The first game they played was a flight simulator?	5	4	3	6	5	3	7	5	4	6	2	3	7	7	4	3	1	6	4	3	2	5	1	2	6	7	1	2	7	5	7	2	6
168	Sometimes	Never	25	35	Both equally	Male	English	XBOX, PC	Mario Bros on the Original Nintendo	Sonic the Hedgehogog	Gears of War 5	No	No	When I scroll up, the page goes up	Strategy	I believe they may have been accumstomed to flight controls from pc games, which are similar to inverted axis.	7	6	6	5	6	5	6	4	6	4	5	4	3	3	5	2	1	5	5	3	4	3	3	2	3	3	2	3	7	5	5	5	3
169	Always	Never	5	31	Right	Male	English	PC	Playstation 2	PC	Minecraft	Yes	No	When I scroll up, the page goes up	Adventure	It feels more like controlling a camera from behind. The left/right is not inverted because it feels more like a steering wheel style control.	6	7	5	4	5	3	6	4	3	5	2	4	6	6	3	3	1	6	5	7	6	5	3	2	5	5	2	4	5	2	6	6	5
170	Always	Never	20	34	Right	Male	English	PlayStation 5	Max Payne	Dark Souls	No Man's Sky	Yes	No	When I scroll up, the page goes up	Racing	Perception of what they are actually 'controlling'. I think people who invert the Y-Axis perceive themselves as controlling a gimballed camera behind the character.	6	5	5	5	6	4	6	3	2	7	2	3	7	7	5	4	3	5	5	6	5	5	3	1	7	5	2	3	6	3	4	5	4
171	Never	Never	21	26	Right	Male	English;Mandarin	Nintendo Switch, PS4 Pro, Windows Bootcamp, Macbook Pro	MDK2	Monster Hunter World : Iceborne	Monster Hunter Rise	No	No	When I scroll up, the page goes down	Role-playing	Association with the turning of the head - pushing forward on a stick with pushing forward on the neck - pulling back on a stick with pulling back on the neck	7	7	7	7	7	7	7	7	7	7	1	7	7	7	7	7	6	7	7	7	4	5	1	1	5	7	1	1	7	7	3	4	6
173	Sometimes	Never	20	34	Right	Female	English	PS5 and switch	PS/PS2	FFX (fixed camera mostly) and Destiny (camera under my control)	AC Valhalla	No	No	When I scroll up, the page goes up	Role-playing	there are points where it makes sense, I cant really explain why... I think its probably related to tactile expectations.	5	5	5	3	7	5	6	7	7	5	2	6	7	7	6	3	2	3	4	4	1	4	2	1	7	7	1	2	6	2	5	6	3
174	Always	Never	25	32	Right	Male	English	PS5	Tomb Raider	Assassins Creed	God of War	Yes	No	When I scroll up, the page goes up	Adventure	For me - i think the first game i played had it inverted by default, so i have continued this way	7	7	6	6	7	7	6	2	2	5	2	4	6	6	5	7	1	5	6	6	6	6	3	2	6	7	2	2	6	2	7	4	4
175	Always	Sometimes	25	35	Right	Male	English	PS4	Super Mario 64	Super Mario 64	Marvel's Spiderman	Yes	No	When I scroll up, the page goes up	Racing	They may have used joysticks or played flight-sim games before the 3rd person genre exploded in the 2000s. Also, many early 3D games had inverted controls by default with no option to change.	6	5	6	4	6	3	7	4	4	4	3	3	6	7	5	4	2	5	5	4	6	5	3	4	4	5	2	2	4	5	3	6	5
176	Sometimes	Never	15	27	Right	Female	French;English;cantonese	Nintendo Switch	Pokemon	Ni No Kuni	Goose game	No	No	When I scroll up, the page goes down	Simulation	habit	5	5	4	4	5	5	6	5	4	5	2	3	5	5	4	4	2	4	5	6	5	5	3	2	5	6	4	5	6	4	6	5	3
177	Always	Always	10	31	Right	Male	English	PC	Mass Effect	Dark Souls	Sekiro	Yes	No	When I scroll up, the page goes up	Action	I think it's habitual and can be changed with practice. I started off playing a flight sim video game, which got me used to inverted Y.	6	5	6	5	7	7	7	2	3	2	1	4	7	6	6	4	1	4	2	5	2	7	1	2	5	7	6	1	7	7	7	5	6
[truncated: 33 more columns]

## Sheet: Formatted for analysis data
Participant number	InvertY(1=Never,2=Sometimes,3=Always)	InvertX(1=Never, 2=Always=3)	How long have you been playing 3rd person console games (please input only the number of years and no other text; e.g., 12)?	Your age	Handed(0=L,1=R,2=Both)	Gender(0=F,1=M,2=NonBinary)	InvertScroll(0=no up,1=yes down)	SumPresence(217total)	SumImmersion(196total)	Simon Correct RT diff (Incong-Cong)	MR accuracy	MR RT	PT accuracy	PT RT	PSE Dif	Flight sim	Switch invert	Playstation	Nintendo	PC	Xbox	ConsoleCombo	First game	First game perspective	First game 3rd	Favorite game	fav 3rd Game	Most recent	Recent 3rd game	Favorite genre	ITQ Focus	ITQ Invol	ITQ Games
1	3	2	15	29	1	0	0	126	131	-0.254939	0.95	9.74105	0.9	11.0765	2.0084	0	1	1	1	0	0	11xx	Zelda	3	Zelda	Zelda	Zelda	Beyond	Beyond	Role-playing	31	41	12
2	3	1	23	31	1	1	1	151	103	-0.00446475	0.75	12.0071	0.9	9.92746	6.01092	1	0	1	1	0	0	11xx	GoldenEye007	1		Zelda	Zelda	Thelastofus	Thelastofus	Role-playing	34	24	8
3	3	1	11	30	1	1	0	144	121	-0.0242962	1	13.0406	0.9	7.38381	4.61133	1	1	1	0	0	0	1xxx	Psychonauts	3	Psychonauts	Uncharted	Uncharted	GhostofTsushima	GhostofTsushima	Role-playing	37	31	13
4	1	1	8	18	1	1	0	136	111	-0.074015	0.5	9.82244	1	7.03989	5.20695			1	0	0	0	1xxx	Callofduty	1		Rocketleague	Rocketleague	Rocketleague	Rocketleague	Strategy	27	26	12
5	2	1	15	27	1	1	0	154	121	0.0879757	0.75	15.5028	0.9	9.28738	2.21922	0	0	1	0	0	0	1xxx	Tombraider	3	Tombraider	Uncharted	Uncharted	Watchdogs	Watchdogs	Shooter	37	27	12
6	3	1	14	32	1	1	0	171	126	0.13583	0.95	13.3535	0.7	26.7752	1.40348	1	1	1	0	0	1	1xx1	Mario64	3	Mario64	Thelastofus	Thelastofus	Thelastofus	Thelastofus	Action	34	36	12
7	1	1	10	20	1	1	0	166	119	0.125598	0.4	15.0581	0.7	28.9754	0.191274	1	1	1	0	0	0	1xxx	Starwars	3		Starwars	Starwars	Deadbydaylight	Deadbydaylight	Shooter	41	21	9
8	3	1	12	31	1	1	1	161	117	-0.0343	1	20.3474	0.8	9.6334	2.01962	1	0	1	0	0	0	1xxx	Ape Escape	3	Apeescape	Thelastofus	Thelastofus	Spiderman	Spiderman	Shooter	32	28	13
9	2	1	10	21	1	1	0	154	126	-0.100655	0.55	31.4022	0.8	25.014	2.65897			0	0	0	1	xxx1	Simpsons	3	Simpsons	Starwars	Starwars	GTA	GTA	Strategy	34	35	9
10	2	2	16	21	0	0	1	159	131	0.12255	0.3	20.9657	0.8	43.174	1.65502			0	0	0	1	xxx1	Tombraider	3	Tombraider	Tombraider	Tombraider	Outlast		Adventure	33	35	11
11	2	3	20	32	1	0	0	157	131	0.02145	0.85	7.6672	1	9.187	2.48079			0	0	0	1	xxx1	GoldenEye007	1		BatenKaitos		Pikmin		Role-playing	33	43	14
12	1	2	20	27	1	1	1	140	132	-0.0167706	1	16.0208	0.9	8.30569	1.60517	0	0	0	1	0	0	x1xx	Zelda	3	Zelda	GTA	GTA	Quantumbreak	Quantumbreak	Role-playing	37	31	13
13	1	1	24	30	1	1	0	132	146	-0.0647775	0.85	22.2573	0.9	10.6603	2.39999	1	0	0	0	0	1	xxx1	Mario64	3	Mario64	Assassin'screed	Assassin'screed	Assassin'screed	Assassin'screed	Strategy	44	35	10
14	3	1	19	35	1	1	0	155	102	0.00967475	0.9	11.9884	0.9	8.59974	1.39342	1	1	0	1	0	1	x1x1	Tombraider	3	Tombraider	Reddeadredemption	Reddeadredemption	GenshinImpact	GenshinImpact	Role-playing	30	22	10
15	1	1	20	33	1	1	1	163	114	0.100793	0.65	13.6688	0.9	15.8421	1.79572	1	1	1	0	0	0	1xxx	Armymen	2		Deadspace	Deadspace	Gearsofwar	Gearsofwar	Role-playing	31	28	9
16	3	1	24	34	1	1	0	151	120	0.0417604	0.9	9.95635	0.8	7.43696	2.03089			0	0	0	1	xxx1	Tombraider	3	Tombraider	Horizon	Horizon	NoMansSky	NoMansSky	Adventure	32	34	12
17	1	1	11	25	1	1	1	157	109	-0.0183599	1	12.2642	0.9	17.8092	1.81626	1	0	1	0	1	0	1x1x	Tombraider	3	Tombraider	Assassin'screed	Assassin'screed	Assassin'screed	Assassin'screed	Role-playing	38	21	10
18	2	1	23	30	1	1	0	150	107	-0.113066	0.7	6.99446	0.9	11.1761	0.591239	1	1	0	0	1	0	xx1x	GoldenEye007	1		Horizon	Horizon	Avengers	Avengers	Shooter	28	23	11
19	3	2	24	29	1	1	0	154	126	-0.0989612	1	18.8454	0.9	9.24868	3.44967			1	0	0	0	1xxx	Mario64	3	Mario64	Rocketleague	Rocketleague	Witcher	Witcher	Role-playing	35	31	12
20	3	1	24	32	1	0	0	149	128	-0.0183497	0.9	11.2505	0.8	18.0287	0.741235	1	0	1	0	0	0	1xxx	Mario64	3	Mario64	Finalfantasy	Finalfantasy	Finalfantasy	Finalfantasy	Role-playing	37	40	9
21	3	1	25	35	1	1	1	157	100	0.0603323	0.85	13.9921	0.9	16.4876	0.53208	1	0	1	0	1	1	1x11	Zelda	3	Zelda	Metalgear	Metalgear	Metalgear	Metalgear	Shooter	28	16	11
22	3	1	20	27	1	1	0	182	143	0.03193	0.65	21.4675	0.7	19.9602	1.60451	1	1	1	0	0	0	1xxx	JaxandDaxter	3	JaxandDaxter	Gearsofwar	Gearsofwar	Gearsofwar	Gearsofwar	Shooter	42	45	12
23	3	1	20	34	1	1	1	138	89	0.173925	0.9	17.0365	0.7	12.1197	-1.13483	1	0	0	0	0	1	xxx1	Halo	1		Witcher	Witcher	Codevein	Codevein	Role-playing	29	16	8
24	1	1	22	27	1	1	1	167	121	-0.0408875	0.9	8.98504	1	5.70266	2.80294	1	1	0	0	0	1	xxx1	Tombraider	3	Tombraider	Metalgear	Metalgear	Sekiro	Sekiro	Action	37	27	12
25	1	1	20	35	1	1	1	166	123	-0.04775	1	12.8914	0.9	8.9281	0.394872	1	0	0	0	1	0	xx1x	GTA	3	GTA	Justcause	Justcause	Assassin'screed	Assassin'screed	Shooter	30	38	11
26	2	1	24	31	1	1	1	148	105	-0.098723	1	9.13376	0.9	5.71012	2.59572	1	1	1	0	0	0	1xxx	Mario64	3	Mario64	Zelda	Zelda	GodofWar	GodofWar	Adventure	27	30	9
27	3	1	20	28	1	1	1	141	101	0.271398	0.95	7.95332	0.9	8.10352	0.790886	1	0	1	1	0	0	11xx	Metalgear	3	Metalgear	Thelastofus	Thelastofus	Reddeadredemption	Reddeadredemption	Adventure	28	21	10
28	3	1	20	35	1	1	1	160	115	0.0951803	0.95	9.33135	0.7	18.9837	4.20574	1	1	1	0	0	0	1xxx	Zelda	3	Zelda	Elderscrolls	Elderscrolls	Cyberpunk		Role-playing	36	30	5
29	3	1	23	28	1	1	0	147	126	-0.127952	0.9	22.5162	0.6	19.6279	2.41025	1	0	0	0	1	0	xx1x	Mario64	3	Mario64	Kingdomhearts	Kingdomhearts	Splatoon	Splatoon	Adventure	39	36	14
30	3	1	20	29	1	1	0	144	119	0.15711	1	6.24312	1	5.88549	-0.0135339	1	1	0	1	0	0	x1xx	Masseffect	3	Masseffect	Masseffect	Masseffect	Lifeisstrange	Lifeisstrange	Shooter	32	28	14
31	1	1	19	33	1	1	0	157	138	-0.0241258	0.85	14.8055	0.9	8.2831	2.21981	1	0	0	0	1	0	xx1x	Syphonfilter	3	Syphonfilter	Finalfantasy	Finalfantasy	Horizon	Horizon	Role-playing	41	34	13
32	3	1	20	33	1	1	0	154	121	-0.0177378	0.4	8.06891	1	7.23581	4.05386	1	0	1	0	0	0	1xxx	Ghostrecon	3	Ghostrecon	Witcher	Witcher	Witcher	Witcher	Role-playing	33	35	9
33	1	1	13	32	1	0	1	148	120	-0.00516225	0.95	8.21472	0.8	9.34378	-0.400647	1	1	0	0	0	1	xxx1	PrinceofPersia	3	PrinceofPersia	PrinceofPersia	PrinceofPersia	Assassin'screed	Assassin'screed	Action	26	32	10
34	3	2	19	31	1	1	0	132	125	-0.0020195	1	10.8815	0.9	7.58243	1.83662	1	0	1	1	0	1	11x1	Conflict	3	Conflict	Metalgear	Metalgear	Darksouls	Darksouls	Action	30	31	12
35	1	1	8	19	0	1	0	153	120	-0.0325702	0.95	6.99525	0.9	6.8526	3.69288	0	0	0	0	0	1	xxx1	Splatoon	3	Splatoon	Splatoon	Splatoon	Rocketleague	Rocketleague	Adventure	34	35	13
36	3	1	24	32	1	0	0	140	101	-0.130039	0.95	13.9078	0.8	11.9469	3.85863	0	0	0	0	0	1	xxx1	Mario64	3	Mario64	Fallout	Fallout	Zelda	Zelda	Role-playing	26	25	12
37	3	1	20	34	1	1	0	159	123	-0.0765519	0.75	9.14789	0.5	11.1154	1.00288	1	0	0	0	0	1	xxx1	Tombraider	3	Tombraider	Metroid	Metroid	Callofduty		Role-playing	38	31	10
38	3	1	15	30	1	1	0	133	134	0.01155	0.95	13.9739	0.7	13.1976	4.99501	0	0	1	0	0	0	1xxx	GTA	3	GTA	Fallout	Fallout	APlaguesTale	APlaguesTale	Adventure	41	35	12
39	2	1	22	34	1	1	1	140	112	-0.0449815	1	7.29075	1	5.86865	3.20023	1	0	1	0	0	0	1xxx	Croc	3	Croc	Zelda	Zelda	Bloodborne	Bloodborne	Adventure	30	34	10
40	3	2	22	31	1	1	1	113	130	-0.0153765	1	9.71471	0.9	5.33832	3.51963	0	0	1	0	0	0	1xxx	CrashBandicoot	3	CrashBandicoot	Darksouls	Darksouls	Pokemon	Pokemon	Strategy	34	34	14
41	1	1	24	31	1	1	1	147	101	0.001	0.75	9.6567	0.9	10.1074	-1.07331	0	0	0	1	0	0	x1xx	CrashBandicoot	3	CrashBandicoot	Witcher	Witcher	Control	Control	Role-playing	26	22	10
42	2	1	20	29	1	1	0	135	115	0.00375325	0.9	8.07873	0.9	6.91246	2.78343	1	1	1	1	0	0	11xx	Devilmaycray	3	Devilmaycray	Thelastofus	Thelastofus	GhostofTsushima	GhostofTsushima	Role-playing	35	24	13
43	3	1	5	30	1	1	1	140	115	-0.0373362	0.75	16.9315	0.8	8.23732	2.61094			1	0	0	0	1xxx	Residentevil	3	Residentevil	Finalfantasy	Finalfantasy	Witcher	Witcher	Role-playing	37	26	10
44	2	1	20	30	2	1	0	162	129	-0.003191	0.8	18.4929	0.9	10.4578	1.39932	1	1	1	0	0	0	1xxx	Socom	3	Socom	Darksouls	Darksouls	Darksouls	Darksouls	Role-playing	37	34	13
45	1	1	20	27	1	1	0	125	96	0.0976293	0.8	14.8958	0.7	9.6765	1.40925			1	0	1	0	1x1x	Zelda	3	Zelda	Zelda	Zelda	Batman	Batman	Adventure	32	17	7
46	2	1	20	28	2	1	0	127	121	-0.077076	1	7.232	1	5.86078	1.98737	0	1	1	0	0	0	1xxx	GranTurismo	3	GranTurismo	Kingdomhearts	Kingdomhearts	Pikmin		Puzzle	33	31	13
47	3	1	11	35	1	0	0	154	129	-0.00840553	0.85	10.4844	0.9	7.83738	-0.828205	1	1	0	1	0	0	x1xx	Assassin'screed	3	Assassin'screed	Assassin'screed	Assassin'screed	Reddeadredemption	Reddeadredemption	Racing	35	36	9
48	2	1	20	33	1	1	1	148	124	0.0550433	0.85	27.7111	1	21.4507	3.0243			0	0	0	1	xxx1	Tombraider	3	Tombraider	MaxPayne	MaxPayne	Starwars	Starwars	Role-playing	39	33	11
49	3	1	23	32	1	1	0	141	102	0.0056435	0.85	22.4414	0.7	27.3897	4.05623	1	0	1	0	1	0	1x1x	Tombraider	3	Tombraider	Darksouls	Darksouls	Darksouls	Darksouls	Role-playing	29	25	9
50	1	1	4	20	2	0	0	129	105	0.0219256	0.75	17.9021	0.5	25.5549	5.05036			0	0	1	0	xx1x	GTA	3	GTA	GTA	GTA	GTA	GTA	Fighting	34	20	4
51	3	1	23	34	0	0	1	142	123	-0.0399435	0.85	15.9504	0.8	17.9608	6.37206	1	0	1	0	0	0	1xxx				Tombraider	Tombraider	Witcher	Witcher	Adventure	36	25	9
52	3	1	20	30	1	1	1	131	119	0.003299	0.9	9.77322	1	9.28926	6.39593	1	0	1	0	0	0	1xxx	Tombraider	3	Tombraider	Eternaldarkness		Control	Control	Role-playing	32	31	9
53	2	2	11	21	1	0	0	144	135	-0.0963006	0.95	10.8235	0.9	17.7496	3.93341			0	0	0	1	xxx1	Elderscrolls	3	Elderscrolls	Residentevil	Residentevil	Fortnite	Fortnite	PRG Fantasy	40	41	6
54	1	1	20	31	1	1	0	127	115	-0.03685	0.95	9.66297	0.8	9.7091	1.58922	0	0	1	0	0	0	1xxx	FinalFantasy	3	FinalFantasy	Masseffect	Masseffect	EdgeofEternity	EdgeofEternity	Role-playing	28	32	11
55	1	1	12	33	1	1	0	137	115	0.0448116	0.75	7.99912	1	7.30261	1.80886	0	0	1	0	0	0	1xxx	Callofduty	1		Callofduty		Callofduty		Sports	35	30	7
56	1	1	12	19	1	1	1	151	124	0.112442	0.9	14.2127	0.8	11.7855	1.38058	1	0	1	0	0	0	1xxx	Zelda	3	Zelda	Bayonetta	Bayonetta	GodofWar	GodofWar	Action	33	29	10
57	1	1	14	21	2	1	1	147	121	-0.0512865	0.6	11.7851	0.9	8.79481	2.19451			1	0	1	0	1x1x	Spiderman	3	Spiderman	Yakuza	Yakuza	GhostofTsushima	GhostofTsushima	Action	34	34	10
58	1	1	11	19	1	1	0	147	125	0.0197316	0.9	17.5944	0.9	13.6117	0.602799	0	0	1	0	0	0	1xxx	RainbowSix	1		Masseffect	Masseffect	Smite	Smite	Strategy	34	31	12
59	1	1	8	20	0	1	0	124	121	-0.0121418	0.75	11.0149	0.9	7.96586	3.44791			0	0	1	0	xx1x	Callofduty	1		Destiny		Counterstrike		Shooter	34	32	9
60	2	1	17	21	1	1	1	124	100	-0.0578984	0.9	19.1709	0.8	12.3842	1.20179			1	0	1	0	1x1x				JetSetRadio	JetSetRadio	Starwars	Starwars	Shooter	28	24	10
61	3	1	17	28	1	1	1	158	125	-0.008	0.95	8.00725	0.9	8.197	1.88599	0	0	0	0	1	0	xx1x	Tombraider	3	Tombraider	Control	Control	DeathStranding	DeathStranding	Role-playing	37	30	13
62	2	1	16	21	1	1	1	154	118	-0.103037	0.75	13.5177	0.9	14.1521	4.18634			1	0	0	0	1xxx	Driver2	3	Driver2	Metalgear	Metalgear	GTA	GTA	Strategy	26	36	8
63	2	1	18	33	1	0	0	132	116	-0.102839	0.9	18.2872	1	6.5158	2.68694	0	1	0	0	1	0	xx1x				Finalfantasy	Finalfantasy	Finalfantasy	Finalfantasy	Role-playing	24	39	13
64	3	2	23	30	1	1	0	152	102	0.239437	0.7	9.93485	0.9	6.2302	1.18897	1	0	0	0	1	0	xx1x	Zelda	3	Zelda	Zelda	Zelda	GodofWar	GodofWar	Adventure	25	25	7
65	3	1	19	32	1	0	1	155	133	-0.284891	0.9	22.8868	0.9	20.66	1.41661	0	0	0	1	0	0	x1xx	Mario64	3	Mario64	Residentevil	Residentevil	Starwars	Starwars	Adventure	39	32	11
66	3	1	23	31	1	0	1	170	121	0.1124	0.8	12.7157	0.9	10.5046	3.40463	1	1	0	0	1	0	xx1x	Spyrothedragon	3	Spyrothedragon	Witcher	Witcher	GhostofTsushima	GhostofTsushima	Role-playing	34	37	10
67	1	1	20	35	1	1	1	144	110	-0.0598913	0.55	11.4678	0.9	7.11735	5.40175			1	1	1	1	111	Mario64	3	Mario64	Zelda	Zelda	Astroneer	Astroneer	Strategy	27	26	12
68	3	1	25	33	1	1	1	139	119	-0.03276	0.95	19.0792	1	11.6813	4.19732	1	1	1	0	0	0	1xxx	Tombraider	3	Tombraider	Tombraider	Tombraider	CalloftheSea		Adventure	30	30	12
69	1	1	10	33	1	1	0	185	96	-0.216664	0.7	16.3795	0.9	21.4387	5.92439			0	0	0	1	xxx1	Callofduty	1		GTA	GTA	GTA	GTA	Role-playing	34	15	3
70	2	1	11	27	1	0	0	149	126	0.674694	0.85	12.1208	1	22.7835	5.32079			1	0	0	0	1xxx	Callofduty	1		Rocketleague	Rocketleague	Codevein	Codevein	Action	34	36	10
71	1	1	15	22	1	1	1	138	110	-0.224499	0.55	10.9977	0.9	7.76996	4.86291			1	0	0	0	1xxx	CrashBandicoot	3	CrashBandicoot	Batman	Batman	Batman	Batman	Fighting	35	23	10
72	2	1	15	27	1	1	1	144	136	-0.168695	0.95	19.8761	0.7	15.5976	4.80939	0	0	0	0	1	1	xx11	Driver2	3	Driver2	Splintercell	Splintercell	Assassin'screed	Assassin'screed	Shooter	39	42	8
73	2	1	4	26	0	2	0	157	129	0.0931121	1	11.5246	0.7	9.73067	3.00333	1	1	1	0	0	0	1xxx	Zelda	3	Zelda	Zelda	Zelda	XenobladeChronicles	XenobladeChronicles	Shooter	39	36	14
74	3	3	20	32	1	1	1	162	105	0.01052	0.95	16.9017	1	11.4713	7.25968	1	0	0	1	0	0	x1xx	Mario64	3	Mario64	Zelda	Zelda	Thelastofus	Thelastofus	Adventure	36	25	8
75	3	2	22	27	1	1	1	140	123	-0.009225	0.95	27.3924	1	15.3329	2.11076	0	0	1	0	0	0	1xxx	Zelda	3	Zelda	Assassin'screed	Assassin'screed	Masseffect	Masseffect	Role-playing	37	37	9
76	1	1	15	27	1	1	1	135	123	-0.000915	0.8	8.64669	0.5	5.68304	3.8178	1	1	1	0	0	0	1xxx	Zelda	3	Zelda	Zelda	Zelda	Horizon	Horizon	Action	42	28	9
77	3	2	4	22	1	1	0	154	123	-0.037	0.55	12.1024	0.5	20.5159	1.60165			1	1	0	0	11xx	Fifa	2		Fifa		Pubg		Sports	35	31	11
78	3	1	25	29	1	1	1	150	96	0.0406427	0.9	6.9054	0.9	6.93926	1.61627	1	0	0	0	0	0	xxxx				Thelastofus	Thelastofus	Masseffect	Masseffect	Adventure	26	23	10
79	3	1	22	30	1	1	0	155	100	0.079675	0.75	8.53703	0.9	8.69635	3.20078	0	1	1	0	0	0	1xxx	Gex	3	Gex	GodofWar	GodofWar	Horizon	Horizon	Action	34	19	8
80	3	1	15	32	1	1	0	158	136	-0.042565	0.95	9.29198	0.9	10.7501	3.19974	1	0	1	0	0	0	1xxx	Ratchet&clank	3	Ratchet&clank	Witcher	Witcher	Witcher	Witcher	Role-playing	35	35	12
81	3	1	20	28	1	1	0	150	124	0.00421611	1	13.8953	0.9	8.89346	1.49014			0	1	0	0	x1xx	JaxandDaxter	3	JaxandDaxter	Metalgear	Metalgear	GTA	GTA	Adventure	34	37	13
82	3	1	20	33	1	1	1	187	132	-0.150463	0.7	9.09791	0.6	16.7695	1.86215	1	1	1	0	0	0	1xxx	CrashBandicoot	3	CrashBandicoot	Thelastofus	Thelastofus	Ratchet&clank	Ratchet&clank	Adventure	40	29	12
83	2	2	6	21	1	1	0	154	102	0.0310722	0.8	27.1671	0.9	23.2834	3.40357	1	1	1	0	0	0	1xxx	GTA	3	GTA	Saintsrow	Saintsrow	Paladins		Action	33	15	11
84	3	1	22	31	1	1	0	164	126	-0.23552	0.75	12.3538	0.9	10.5307	-1.58547	0	0	0	0	1	0	xx1x	Metalgear	3	Metalgear	Residentevil	Residentevil	Masseffect	Masseffect	Role-playing	40	31	14
85	2	1	6	24	1	0	0	174	93	-0.0009	0.8	14.5775	0.8	9.651	1.21628	1	0	1	1	0	1	11x1	Elderscrolls	3	Elderscrolls	Fallout	Fallout	Hellblade	Hellblade	Role-playing	28	16	12
86	3	1	16	31	1	2	1	128	108	0.13719	0.9	27.4263	0.8	22.9294	1.293	0	1	1	1	0	1	11x1	Zelda	3	Zelda	PhantasyStarOnline	PhantasyStarOnline	Residentevil	Residentevil	Role-playing	20	32	13
87	3	2	20	32	1	1	0	138	113	-0.417063	0.9	19.6005	0.9	14.6419	-0.190942	1	0	0	1	0	0	x1xx	Mario64	3	Mario64	Thelastofus	Thelastofus	Ratchet&clank	Ratchet&clank	Shooter	32	23	8
88	3	3	20	28	1	1	1	139	97	0.13975	0.95	9.1616	0.9	13.6678	2.00132	1	0	1	0	0	0	1xxx	Mario64	3	Mario64	Splintercell	Splintercell	Yakuza	Yakuza	Stealth	34	15	12
89	3	1	17	34	1	1	0	129	119	-0.1021	0.9	18.2583	0.9	14.9448	1.96676	1	0	1	0	0	0	1xxx	Harrypotter	3	Harrypotter	Masseffect	Masseffect	Reddeadredemption	Reddeadredemption	Role-playing	36	35	6
90	3	2	18	34	1	1	1	189	130	0.127505	0.8	17.9749	0.8	12.1801	1.60111	1	1	1	0	0	0	1xxx				Halflife				Shooter	30	40	12
91	3	2	22	30	1	1	1	146	110	-0.00015	1	16.2346	0.9	6.6484	0.198843	1	1	1	0	0	0	1xxx	Zelda	3	Zelda	Thelastofus	Thelastofus	FallGuys	FallGuys	Roguelike / Rougelite	32	27	12
92	3	1	16	22	1	1	0	167	146	-0.03987	0.95	8.98519	1	14.331	4.41112	1	0	1	0	1	0	1x1x	Grabbedbytheghoulies	3	Grabbedbytheghoulies	Darksouls	Darksouls	Sekiro	Sekiro	Adventure	40	40	14
93	3	2	22	32	1	2	0	167	121	0.05615	1	8.32105	0.9	7.6583	0.191553	0	0	0	0	0	1	xxx1	FinalFantasy	3	FinalFantasy	Kingdomhearts	Kingdomhearts	Control	Control	Role-playing	35	36	13
94	3	1	22	33	1	1	0	134	99	0.0383066	0.85	21.7211	0.8	8.55388	3.00926	1	0	1	0	0	0	1xxx	GoldenEye007	1		Fallout	Fallout	Borderlands		Adventure	32	25	6
95	3	1	20	33	1	1	0	141	104	0.108805	0.9	6.48388	1	6.46897	0.386797	1	1	1	0	0	1	1xx1	Mario64	3	Mario64	Kingdomhearts	Kingdomhearts	Monsterhunter	Monsterhunter	Role-playing	30	22	12
96	3	1	23	32	1	1	0	181	121	0.08055	0.8	14.4841	0.7	8.4144	2.18969	1	0	1	0	0	0	1xxx	Tombraider	3	Tombraider	MaxPayne	MaxPayne	Assassin'screed	Assassin'screed	Shooter	37	30	12
97	1	1	15	35	1	1	1	128	100	-0.052595	0.95	13.0706	1	9.28022	0.025485	1	0	0	0	1	0	xx1x	Tombraider	3	Tombraider	Masseffect	Masseffect	Reddeadredemption	Reddeadredemption	Strategy	35	18	10
98	3	1	25	32	1	1	1	157	139	0.11658	0.7	11.2595	0.8	9.10793	3.10339	1	0	0	0	1	0	xx1x				Thelastofus	Thelastofus	Returnal	Returnal	Adventure	41	30	13
99	1	1	8	21	1	1	1	152	117	0.236736	0.8	28.9045	0.9	14.4045	0.21368	1	0	1	0	0	0	1xxx	Deadspace	3	Deadspace	Horizon	Horizon	Horizon	Horizon	Role-playing	36	33	11
100	1	1	16	34	1	0	0	138	118	0.0479697	0.55	11.8721	0.9	10.2285	4.04039	1	0	1	0	0	0	1xxx	Fable	3	Fable	Elderscrolls	Elderscrolls	Elderscrolls	Elderscrolls	Role-playing	33	30	11
101	1	1	25	34	1	1	0	153	80	0.04526	0.8	17.301	0.9	9.39636	0.814438	1	0	0	1	0	0	x1xx	Mario64	3	Mario64	Yakuza	Yakuza	NoMansSky	NoMansSky	Role-playing	20	15	9
102	1	1	25	33	1	1	0	146	119	0.02855	0.95	13.2883	0.8	7.8581	3.85481	0	0	1	0	0	0	1xxx	Mario64	3	Mario64	Elderscrolls	Elderscrolls	Fallout	Fallout	Adventure	33	28	12
103	2	1	13	20	1	1	1	167	124	0.014	0.9	22.6547	0.9	19.0254	2.99536	0	1	1	0	0	0	1xxx	Zelda	3	Zelda	Horizon	Horizon	Bloodborne	Bloodborne	Role-playing	32	34	12
104	3	1	15	26	1	1	1	159	127	-0.01975	0.85	16.3867	0.9	7.7961	6.00496	1	0	1	0	1	0	1x1x	Tombraider	3	Tombraider	GodofWar	GodofWar	Thelastofus	Thelastofus	Role-playing	34	35	12
105	3	2	22	30	1	1	0	141	116	0.100433	1	14.4701	0.7	25.5026	2.23773	1	0	1	0	0	0	1xxx	CrashBandicoot	3	CrashBandicoot	Metalgear	Metalgear	Finalfantasy	Finalfantasy	Action	36	26	12
106	3	1	15	35	1	1	1	113	97	-0.036505	0.95	15.4095	0.9	12.3681	0.0347793	1	0	1	0	0	0	1xxx	RainbowSix	1		ArmyofTwo	ArmyofTwo	Outriders	Outriders	Shooter	28	23	8
107	3	1	20	34	0	1	1	141	110	-0.02115	0.7	10.4454	0.6	6.61606	0.537411	1	0	0	0	0	1	xxx1	Zelda	3	Zelda	Masseffect	Masseffect	Control	Control	Role-playing	28	27	13
108	3	1	20	26	1	1	0	162	127	-0.04865	0.85	16.6378	0.9	7.82	-0.275618	1	0	0	1	0	0	x1xx	Zelda	3	Zelda	Sekiro	Sekiro	Immortals	Immortals	Strategy	37	36	12
109	3	1	13	23	1	0	0	168	125	0.0499376	0.8	23.3206	0.8	15.4216	0.671844	1	0	0	0	1	0	xx1x				Pokemon	Pokemon	Zelda	Zelda	Adventure	38	44	7
110	2	1	15	30	0	1	0	158	105	0.16985	0.85	13.7832	0.9	19.8597	2.81839	1	1	0	1	0	0	x1xx						Control	Control	Action	29	23	10
111	3	1	23	35	1	1	0	139	106	0.002985	1	31.9171	1	22.139	3.02974			0	0	1	0	xx1x	GoldenEye007	1		Uncharted	Uncharted	Warframe	Warframe	Role-playing	33	20	12
112	2	1	20	28	1	0	0	147	117	0.000492	0.8	15.6828	0.4	15.6635	2.72353	1	1	0	0	1	0	xx1x	Animalcrossing	2		Reddeadredemption	Reddeadredemption	NoMansSky	NoMansSky	Role-playing	31	28	11
113	3	3	25	30	1	1	1	156	151	-0.02489	0.55	13.3576	0.6	13.409	2.38669	0	1	1	0	0	0	1xxx	Croc	3	Croc	Zelda	Zelda	Thelastofus	Thelastofus	Adventure	43	33	14
114	3	1	16	23	1	1	0	130	111	0.089585	1	19.101	1	8.09068	-1.00355	1	0	1	1	0	0	11xx	Hitman	3	Hitman	Boderlands		Assassin'screed	Assassin'screed	Shooter	32	28	13
115	3	1	7	32	1	1	1	135	105	-0.0872003	0.55	9.85235	0.4	15.3689	2.71387	1	0	0	0	1	0	xx1x	Witcher	3	Witcher			Starwars	Starwars	Shooter	30	22	10
116	1	1	23	30	1	0	0	162	122	-0.00363889	0.6	33.2555	0.8	13.434	3.4797	1	1	1	0	0	0	1xxx	Spyrothedragon	3	Spyrothedragon	Zelda	Zelda	Biomutant	Biomutant	Adventure	33	34	13
117	1	1	25	34	1	1	0	172	127	-0.044355	0.9	13.9391	0.9	9.20581	5.0316	1	0	0	0	0	1	xxx1	Tombraider	3	Tombraider	Masseffect	Masseffect	Finalfantasy	Finalfantasy	Role-playing	34	33	11
118	3	1	19	32	1	1	1	154	132	0.113158	0.95	28.7426	0.8	19.8231	3.11087	1	0	1	0	0	0	1xxx	Spyrothedragon	3	Spyrothedragon	Kingdomhearts	Kingdomhearts	Finalfantasy	Finalfantasy	Role-playing	36	44	10
119	2	1	20	31	1	1	1	124	119	0.0177705	0.95	22.7295	0.8	9.50376	1.00486	1	0	1	0	0	0	1xxx	Futurecop	2		Rocketleague	Rocketleague	Masseffect	Masseffect	Adventure	33	24	10
120	1	1	23	31	1	1	0	167	111	-0.0284558	0.95	22.9536	0.8	11.3253	3.13516	1	1	1	0	0	1	1xx1	Tombraider	3	Tombraider	MiddleEarth	MiddleEarth	GhostofTsushima	GhostofTsushima	Adventure	37	26	12
123	3	1	25	34	1	1	0	154	115	-0.0311574	1	7.41965	0.8	6.45057	3.79633	1	0	1	0	0	0	1xxx	Mario64	3	Mario64	Masseffect	Masseffect	Thelastofus	Thelastofus	Role-playing	32	26	13
124	2	1	19	31	1	1	1	162	117	-0.01715	0.95	14.2699	1	13.683	0.433327	1	1	1	1	1	1	1111	Metalarms	3	Metalarms	Darksouls	Darksouls	Reddeadredemption	Reddeadredemption	Role-playing	28	33	12
125	3	2	15	29	1	1	0	157	153	0.0135311	0.75	12.7656	1	6.88592	0.599512	1	1	1	0	1	0	1x1x	Halo	1		Masseffect	Masseffect	Masseffect	Masseffect	Role-playing	45	42	14
126	3	1	26	32	1	1	1	175	101	-0.0155684	0.8	19.4812	0.9	16.5924	0.174582	1	1	1	0	0	0	1xxx	Shadowman	3	Shadowman	GodofWar	GodofWar	Control	Control	Action	33	22	12
127	3	1	18	29	1	1	0	155	133	-0.10465	0.9	10.0802	0.9	12.3091	0.583354	1	1	1	0	0	0	1xxx	CrashBandicoot	3	CrashBandicoot	Metalgear	Metalgear	Horizon	Horizon	Role-playing	36	39	13
129	3	1	20	30	0	1	1	165	129	-0.05638	0.75	23.3214	0.7	21.52	1.64077	1	0	1	1	1	0	111x	Gex	3	Gex	Returnal	Returnal	Ratchet&clank	Ratchet&clank	Shooter	39	34	12
130	3	1	24	30	1	1	0	139	126	-0.0380447	0.65	17.5621	0.7	18.6778	1.4075			1	0	0	0	1xxx	CrashBandicoot	3	CrashBandicoot	Witcher	Witcher	Ratchet&clank	Ratchet&clank	Adventure	34	32	11
131	3	2	25	32	1	1	0	132	134	-0.0688816	0.65	13.1996	0.9	10.2455	4.79266	0	0	1	0	0	1	1xx1	Mario64	3	Mario64	Zelda	Zelda	NieR	NieR	Adventure	41	34	13
132	1	1	17	26	1	1	0	170	140	-0.0198158	0.8	9.65138	0.9	11.3534	2.77203			0	1	0	0	x1xx	Starwars	3		Horizon	Horizon	FallGuys	FallGuys	Adventure	38	34	12
134	3	1	20	35	1	1	0	144	76	0.0209	0.75	13.6248	0.5	11.269	2.04037	1	1	1	0	1	0	1x1x	Tombraider	3	Tombraider	GodofWar	GodofWar	Ratchet&clank	Ratchet&clank	Strategy	20	10	9
135	3	1	20	27	0	1	1	166	118	0.01169	0.7	12.1434	1	25.5953	3.51681	1	1	1	1	1	0	111x	JetSetRadio	3	JetSetRadio	ShadowoftheColossus	ShadowoftheColossus	Destiny		Shooter	30	33	14
136	3	1	20	29	1	2	1	134	106	-0.0253	1	27.6714	0.8	18.1582	2.25515	1	1	1	1	1	0	111x	JaxandDaxter	3	JaxandDaxter	Ratchet&clank	Ratchet&clank	Yakuza	Yakuza	Platform	26	33	7
137	3	1	24	33	1	1	0	156	83	0.042705	0.85	11.4217	0.9	7.01277	-0.203881	0	0	1	0	0	0	1xxx	Tombraider	3	Tombraider	Darksouls	Darksouls	Ratchet&clank	Ratchet&clank	Adventure	31	10	8
138	3	1	20	31	1	1	0	145	117	0.0230947	0.85	10.433	1	9.2933	3.21605	1	0	1	0	0	0	1xxx	GoldenEye007	1		Witcher	Witcher	Titanfall		Adventure	30	35	10
139	3	1	16	32	1	1	0	167	122	0.0377784	0.95	30.9118	0.8	23.1673	-0.210363	0	0	1	0	0	0	1xxx	Timesplitters	1		Blur		GTA	GTA	Shooter	39	30	8
140	3	1	17	31	1	1	0	170	123	0.01275	0.55	14.3774	0.9	10.3844	3.38387	1	0	1	0	0	0	1xxx				Callofduty		Callofduty		Shooter	37	27	12
141	3	1	20	32	1	1	1	166	116	0.101915	0.85	14.64	0.8	9.54759	5.43058	0	0	1	0	0	0	1xxx	GTA	3	GTA	GTA	GTA	GTA	GTA	Shooter	32	25	11
142	3	1	20	30	1	1	0	136	113	0.00546684	0.8	36.9692	0.8	18.9455	4.47562	0	0	1	0	0	0	1xxx				Uncharted	Uncharted	Returnal	Returnal	Shooter	34	16	11
143	2	1	16	27	0	1	0	175	130	-0.0323729	1	13.9937	1	14.5999	3.22675	1	1	1	0	0	0	1xxx	PrinceofPersia	3	PrinceofPersia	PrinceofPersia	PrinceofPersia	NieR	NieR	Adventure	39	28	13
144	3	1	24	29	1	1	0	161	122	-0.00403684	0.75	8.59222	0.7	6.71125	2.01905	1	0	1	0	0	0	1xxx	Zelda	3	Zelda	Infamous	Infamous	Returnal	Returnal	Strategy	39	26	10
145	3	1	21	31	1	1	0	188	104	-0.0438	0.85	16.9384	0.8	11.3583	1.03522	1	1	1	1	1	0	111x	FinalFantasy	3	FinalFantasy					Strategy	36	23	8
146	2	2	25	34	1	1	1	160	122	0.162332	0.6	17.6838	0.9	9.67454	2.82464	1	0	0	0	0	1	xxx1	Mario64	3	Mario64	Uncharted	Uncharted	Valheim	Valheim	MOBA - Multiplayer Online Battle Arena	35	27	9
147	2	1	22	27	1	1	0	133	129	-0.0701	0.85	19.8013	1	9.1224	2.61237	1	1	0	0	1	0	xx1x	Mario64	3	Mario64	Assassin'screed	Assassin'screed	Monsterhunter	Monsterhunter	Role-playing	39	36	13
148	3	1	20	33	1	1	0	156	110	-0.12399	0.95	14.105	1	11.4114	4.8557			1	0	1	0	1x1x	Mario64	3	Mario64	GTA	GTA	GTA	GTA	Action	30	28	9
149	3	1	17	31	1	1	0	140	107	0.121568	0.95	6.34058	0.9	6.87503	2.81947	1	0	0	0	0	0	xxxx	Fable	3	Fable	GTA	GTA	MarioOdyssey	MarioOdyssey	Racing	31	24	10
150	1	1	22	32	1	1	0	110	98	-0.035305	1	10.0322	0.9	9.35146	3.21835	1	1	0	1	0	0	x1xx	Mario64	3	Mario64	Witcher	Witcher	FallGuys	FallGuys	Adventure	30	21	10
151	2	1	25	35	1	1	0	166	123	-0.0285408	0.9	9.01651	1	7.63163	0.973635	1	1	1	0	0	0	1xxx	Mario64	3	Mario64	Zelda	Zelda	Zelda	Zelda	Adventure	35	30	10
152	1	1	17	26	1	1	1	107	121	0.02419	0.9	7.31904	1	7.48975	1.00809	0	1	0	1	1	0	x11x	SlyCooper	3	SlyCooper	Kingdomhearts	Kingdomhearts	Digimonstory		Adventure	38	30	13
153	3	1	20	34	1	1	0	162	104	-0.0796538	0.9	8.36653	0.9	7.75513	2.46815	1	0	0	0	0	1	xxx1	Tombraider	3	Tombraider	Horizon	Horizon	Finalfantasy	Finalfantasy	Adventure	29	23	13
154	3	1	22	29	1	1	1	136	117	0.168969	0.85	11.9825	0.7	14.0532	2.0545	1	0	1	0	0	0	1xxx	Spyrothedragon	3	Spyrothedragon	Zelda	Zelda	Zelda	Zelda	Racing	31	33	10
155	3	1	23	33	1	1	0	143	105	0.117355	0.8	13.6755	0.7	10.1762	2.00148	0	0	1	1	0	0	11xx	Mario64	3	Mario64	Tombraider	Tombraider	Assassin'screed	Assassin'screed	Adventure	28	29	8
157	3	1	20	27	1	1	1	152	123	-0.121253	1	19.2027	1	14.7443	1.20151	1	0	0	0	0	1	xxx1	Zelda	3	Zelda	Fallout	Fallout	Starwars	Starwars	Adventure	41	28	10
158	2	3	10	25	1	0	0	156	124	0.256955	0.95	22.5008	1	17.138	-19.9034	0	0	0	0	1	0	xx1x	PrinceofPersia	3	PrinceofPersia	NieR	NieR	GodofWar	GodofWar	Role-playing	33	27	12
159	3	1	25	33	1	1	1	173	102	-0.0264142	0.35	14.3401	0.8	18.0824	1.87491	1	1	1	0	1	0	1x1x	Tombraider	3	Tombraider	Metalgear	Metalgear	Reddeadredemption	Reddeadredemption	Role-playing	33	20	10
160	1	1	16	26	1	1	0	149	89	-0.02913	0.9	14.4264	0.7	18.6728	4.44929			0	0	0	1	xxx1				Halo		Metalgear	Metalgear	Role-playing	25	19	5
161	2	1	25	35	1	1	1	155	105	0.06208	0.85	8.88213	1	5.7713	2.00285	1	1	0	0	0	1	xxx1	CrashBandicoot	3	CrashBandicoot	Metalgear	Metalgear	DeathStranding	DeathStranding	Adventure	34	25	9
162	3	1	24	35	1	1	1	140	122	-0.0258976	0.75	12.1283	0.9	7.23656	1.40439	0	0	1	0	0	0	1xxx	Metalgear	3	Metalgear	Batman	Batman	Ratchet&clank	Ratchet&clank	Shooter	36	31	12
163	1	1	27	32	1	1	0	157	136	-0.0155	0.7	10.3438	0.9	9.117	2.6867	1	1	1	0	0	0	1xxx	Tombraider	3	Tombraider	Elderscrolls	Elderscrolls	Aer	Aer	Adventure	42	38	14
165	1	1	21	28	1	1	1	151	109	0.0880053	0.45	12.6786	0.7	16.8504	3.57284	1	1	0	0	1	0	xx1x	Spyrothedragon	3	Spyrothedragon	Witcher	Witcher	Control	Control	Action	28	31	7
166	3	3	20	35	1	1	0	153	128	0.19265	0.9	13.5901	0.9	10.9755	-1.63875	0	0	0	0	1	0	xx1x	Spyrothedragon	3	Spyrothedragon	Elderscrolls	Elderscrolls	Witcher	Witcher	Role-playing	35	43	7
167	1	1	16	27	1	1	0	133	111	0.065285	0.9	10.9281	0.8	10.2941	2.44496			1	0	0	0	1xxx	Ratchet&clank	3	Ratchet&clank	Fallout	Fallout	Skyrim	Skyrim	Role-playing	26	29	8
168	2	1	25	35	2	1	0	131	122	0.332035	0.9	36.007	0.5	40.1488	3.77461	1	1	0	0	1	1	xx11	Mario64	3	Mario64	Sonic		Gearsofwar	Gearsofwar	Strategy	36	29	9
169	3	1	5	31	1	1	0	136	111	-0.0519547	0.75	14.1525	0.7	5.16192	2.84116	1	0	0	0	1	0	xx1x						Minecraft		Adventure	31	30	9
170	3	1	20	34	1	1	0	140	104	0.02425	0.9	20.9605	1	12.2627	2.02602	1	0	1	0	0	0	1xxx	MaxPayne	3	MaxPayne	Darksouls	Darksouls	NoMansSky	NoMansSky	Racing	31	17	13
171	1	1	21	26	1	1	1	175	122	-0.00912237	0.95	9.80526	0.7	8.43429	-0.0132965	1	1	1	1	1	0	111x	MDK	3	MDK	MonsterHunterWorld	MonsterHunterWorld	Monsterhunter	Monsterhunter	Role-playing	37	25	13
173	2	1	20	34	1	0	0	137	111	0.4509	0.9	11.5217	0.9	8.7874	1.06462	0	0	1	1	0	0	11xx				Finalfantasy	Finalfantasy	Assassin'screed	Assassin'screed	Role-playing	35	20	12
174	3	1	25	32	1	1	0	152	119	0.062805	0.95	12.6931	0.8	11.849	2.605	1	0	1	0	0	0	1xxx	Tombraider	3	Tombraider	Assassin'screed	Assassin'screed	GodofWar	GodofWar	Adventure	33	28	11
175	3	2	25	35	1	1	0	136	104	0.175772	0.9	14.2284	1	14.5508	5.68254	1	0	1	0	0	0	1xxx	Mario64	3	Mario64	Mario64	Mario64	Spiderman	Spiderman	Racing	29	25	7
176	2	1	15	27	1	0	1	139	135	-0.267721	0.8	15.1634	1	9.97272	2.83646	0	1	0	1	0	0	x1xx	Pokemon	3	Pokemon	NiNoKuni	NiNoKuni	Untitledgoosegame		Simulation	36	40	9
177	3	3	10	31	1	1	0	142	98	-0.01339	0.85	6.75941	1	6.96498	0.951226	1	0	0	0	1	0	xx1x	Masseffect	3	Masseffect	Darksouls	Darksouls	Sekiro	Sekiro	Action	24	24	6
